# Supplementary material for: Impact of remote ischemic postconditioning on acute ischemic stroke in China: a systematic review and meta-analysis of randomized controlled trials
Source: Syst Rev. 2024 May 30;13:141. doi: 10.1186/s13643-024-02568-3 (PMC11138007; doi:10.1186/s13643-024-02568-3)
Supplement: Supplementary file 2 — Additional file 2. Data Extraction Checklist. [file 13643_2024_2568_MOESM2_ESM.xlsx]

## Sheet: Sheet1
Study		Reviewer 1	Reviewer 2		Reviewer 1	Reviewer 2		Reviewer 1	Reviewer 2		Reviewer 1	Reviewer 2		Reviewer 1	Reviewer 2		Reviewer 1	Reviewer 2		Reviewer 1	Reviewer 2		Reviewer 1	Reviewer 2		Reviewer 1	Reviewer 2
Chen 2016	First author	√	√	Publication year	√	√	Study design	√	√	Participant demographics	√	√	Interventions	√	√	Control actions	√	√	Duration of intervention	√	√	Outcome measures	√	√	Adverse effects	√	√
Fan 2017	First author	√	√	Publication year	√	√	Study design	√	√	Participant demographics	√	√	Interventions	√	√	Control actions	√	√	Duration of intervention	√	√	Outcome measures	√	√	Adverse effects	√	√
Huang 2016	First author	√	√	Publication year	√	√	Study design	√	√	Participant demographics	√	√	Interventions	√	√	Control actions	√	√	Duration of intervention	√	√	Outcome measures	√	√	Adverse effects	√	√
Yao 2022	First author	√	√	Publication year	√	√	Study design	√	√	Participant demographics	√	√	Interventions	√	√	Control actions	√	√	Duration of intervention	√	√	Outcome measures	√	√	Adverse effects	√	√
Liu 2016	First author	√	√	Publication year	√	√	Study design	√	√	Participant demographics	√	√	Interventions	√	√	Control actions	√	√	Duration of intervention	√	√	Outcome measures	√	√	Adverse effects	√	√
Jiang 2016	First author	√	√	Publication year	√	√	Study design	√	√	Participant demographics	√	√	Interventions	√	√	Control actions	√	√	Duration of intervention	√	√	Outcome measures	√	√	Adverse effects	√	√
Zhou 2018	First author	√	√	Publication year	√	√	Study design	√	√	Participant demographics	√	√	Interventions	√	√	Control actions	√	√	Duration of intervention	√	√	Outcome measures	√	√	Adverse effects	√	√
Kuang 2019	First author	√	√	Publication year	√	√	Study design	√	√	Participant demographics	√	√	Interventions	√	√	Control actions	√	√	Duration of intervention	√	√	Outcome measures	√	√	Adverse effects	√	√
Fang 2020	First author	√	√	Publication year	√	√	Study design	√	√	Participant demographics	√	√	Interventions	√	√	Control actions	√	√	Duration of intervention	√	√	Outcome measures	√	√	Adverse effects	√	√
Mai 2020	First author	√	√	Publication year	√	√	Study design	√	√	Participant demographics	√	√	Interventions	√	√	Control actions	√	√	Duration of intervention	√	√	Outcome measures	√	√	Adverse effects	√	√
Zhang 2020	First author	√	√	Publication year	√	√	Study design	√	√	Participant demographics	√	√	Interventions	√	√	Control actions	√	√	Duration of intervention	√	√	Outcome measures	√	√	Adverse effects	√	√
Liu 2020	First author	√	√	Publication year	√	√	Study design	√	√	Participant demographics	√	√	Interventions	√	√	Control actions	√	√	Duration of intervention	√	√	Outcome measures	√	√	Adverse effects	√	√
Li 2020	First author	√	√	Publication year	√	√	Study design	√	√	Participant demographics	√	√	Interventions	√	√	Control actions	√	√	Duration of intervention	√	√	Outcome measures	√	√	Adverse effects	√	√
Lww 2020	First author	√	√	Publication year	√	√	Study design	√	√	Participant demographics	√	√	Interventions	√	√	Control actions	√	√	Duration of intervention	√	√	Outcome measures	√	√	Adverse effects	√	√
Chen 2020	First author	√	√	Publication year	√	√	Study design	√	√	Participant demographics	√	√	Interventions	√	√	Control actions	√	√	Duration of intervention	√	√	Outcome measures	√	√	Adverse effects	√	√
Lin 2020	First author	√	√	Publication year	√	√	Study design	√	√	Participant demographics	√	√	Interventions	√	√	Control actions	√	√	Duration of intervention	√	√	Outcome measures	√	√	Adverse effects	√	√
Wu 2021	First author	√	√	Publication year	√	√	Study design	√	√	Participant demographics	√	√	Interventions	√	√	Control actions	√	√	Duration of intervention	√	√	Outcome measures	√	√	Adverse effects	√	√
Liu 2021	First author	√	√	Publication year	√	√	Study design	√	√	Participant demographics	√	√	Interventions	√	√	Control actions	√	√	Duration of intervention	√	√	Outcome measures	√	√	Adverse effects	√	√
Chen 2021	First author	√	√	Publication year	√	√	Study design	√	√	Participant demographics	√	√	Interventions	√	√	Control actions	√	√	Duration of intervention	√	√	Outcome measures	√	√	Adverse effects	√	√
Zhou 2021	First author	√	√	Publication year	√	√	Study design	√	√	Participant demographics	√	√	Interventions	√	√	Control actions	√	√	Duration of intervention	√	√	Outcome measures	√	√	Adverse effects	√	√
Li 2021	First author	√	√	Publication year	√	√	Study design	√	√	Participant demographics	√	√	Interventions	√	√	Control actions	√	√	Duration of intervention	√	√	Outcome measures	√	√	Adverse effects	√	√
Dai 2022	First author	√	√	Publication year	√	√	Study design	√	√	Participant demographics	√	√	Interventions	√	√	Control actions	√	√	Duration of intervention	√	√	Outcome measures	√	√	Adverse effects	√	√
Wu 2022	First author	√	√	Publication year	√	√	Study design	√	√	Participant demographics	√	√	Interventions	√	√	Control actions	√	√	Duration of intervention	√	√	Outcome measures	√	√	Adverse effects	√	√
Wang 2022	First author	√	√	Publication year	√	√	Study design	√	√	Participant demographics	√	√	Interventions	√	√	Control actions	√	√	Duration of intervention	√	√	Outcome measures	√	√	Adverse effects	√	√
Qu 2022	First author	√	√	Publication year	√	√	Study design	√	√	Participant demographics	√	√	Interventions	√	√	Control actions	√	√	Duration of intervention	√	√	Outcome measures	√	√	Adverse effects	√	√
Sun 2022	First author	√	√	Publication year	√	√	Study design	√	√	Participant demographics	√	√	Interventions	√	√	Control actions	√	√	Duration of intervention	√	√	Outcome measures	√	√	Adverse effects	√	√
Feng 2022	First author	√	√	Publication year	√	√	Study design	√	√	Participant demographics	√	√	Interventions	√	√	Control actions	√	√	Duration of intervention	√	√	Outcome measures	√	√	Adverse effects	√	√
Guo 2023	First author	√	√	Publication year	√	√	Study design	√	√	Participant demographics	√	√	Interventions	√	√	Control actions	√	√	Duration of intervention	√	√	Outcome measures	√	√	Adverse effects	√	√
Zhao 2023	First author	√	√	Publication year	√	√	Study design	√	√	Participant demographics	√	√	Interventions	√	√	Control actions	√	√	Duration of intervention	√	√	Outcome measures	√	√	Adverse effects	√	√
Peng 2014	First author	√	√	Publication year	√	√	Study design	√	√	Participant demographics	√	√	Interventions	√	√	Control actions	√	√	Duration of intervention	√	√	Outcome measures	√	√	Adverse effects	√	√
Meng 2016	First author	√	√	Publication year	√	√	Study design	√	√	Participant demographics	√	√	Interventions	√	√	Control actions	√	√	Duration of intervention	√	√	Outcome measures	√	√	Adverse effects	√	√
Shi 2017	First author	√	√	Publication year	√	√	Study design	√	√	Participant demographics	√	√	Interventions	√	√	Control actions	√	√	Duration of intervention	√	√	Outcome measures	√	√	Adverse effects	√	√
Wang 2012	First author	√	√	Publication year	√	√	Study design	√	√	Participant demographics	√	√	Interventions	√	√	Control actions	√	√	Duration of intervention	√	√	Outcome measures	√	√	Adverse effects	√	√
Tian 2020	First author	√	√	Publication year	√	√	Study design	√	√	Participant demographics	√	√	Interventions	√	√	Control actions	√	√	Duration of intervention	√	√	Outcome measures	√	√	Adverse effects	√	√
Wang 2012	First author	√	√	Publication year	√	√	Study design	√	√	Participant demographics	√	√	Interventions	√	√	Control actions	√	√	Duration of intervention	√	√	Outcome measures	√	√	Adverse effects	√	√
Wu 2019	First author	√	√	Publication year	√	√	Study design	√	√	Participant demographics	√	√	Interventions	√	√	Control actions	√	√	Duration of intervention	√	√	Outcome measures	√	√	Adverse effects	√	√
Zhang 2015	First author	√	√	Publication year	√	√	Study design	√	√	Participant demographics	√	√	Interventions	√	√	Control actions	√	√	Duration of intervention	√	√	Outcome measures	√	√	Adverse effects	√	√
Zhao 2021	First author	√	√	Publication year	√	√	Study design	√	√	Participant demographics	√	√	Interventions	√	√	Control actions	√	√	Duration of intervention	√	√	Outcome measures	√	√	Adverse effects	√	√
