# Supplementary material for: Impact of remote ischemic postconditioning on acute ischemic stroke in China: a systematic review and meta-analysis of randomized controlled trials
Source: Syst Rev. 2024 May 30;13:141. doi: 10.1186/s13643-024-02568-3 (PMC11138007; doi:10.1186/s13643-024-02568-3)
Supplement: Supplementary file 3 — Additional file 3. Raw data. [file 13643_2024_2568_MOESM3_ESM.xlsx]

## Sheet: Sheet1
Studies		Sample Size	Gender Male/Female	randomization method	Age	Time from onset to visit (h)	Intervention	Duration of intervention	NIHSS At admission	NIHSS 7d	NIHSS 10d	NIHSS 14d	NIHSS 1m	NIHSS 3m	NIHSS 6m	NIHSS 12m	hs-CRP At admission	hs-CRP 7d	hs-CRP 14d	BI At admission	BI 7d	BI 14d	BI 30d	BI 90d	BI 6m	mRS At admission	mRS 7d	mRS 30d	mRS 90d	mRS 6m	CRP At admission	CRP 7d	CRP 14d	CRP 28d	CRP 6m	TNF-αAt admission	TNF-α14d	TNF-α28d	IL-6 At admission	IL-6 7d	IL-6 14d	IL-6 28d	IL-8 At admission	IL-8 28d	D-D At admission	DD 7d	NSE At admission	NSE 7d	NSE 14d
Chen 2016	RIPostC	36	23/13	Only mention the random method	61.55±8.53	8.40±1.38	RIPostC+Routine treatment	14 d	11.75±3.32			6.58±2.35					24.54±6.28		9.32±3.15
	Control	36	22/14		61.78±8.63	8.38±1.42	Routine treatment	14 d	11.22±3.36			8.69±3.44					24.12±6.45		17.15±3.42
Fan 2017	RIPostC	32	19/13	random number table	58.7±7.2		RIPostC+Thrombolysis+Routine treatment	7d	20.1±2.6	8.8±2.2		6.7±1.7								36.9±7.6	72.3±9.1	84.2±12.9
	Control	32	17/15		60.3±10.5		Thrombolysis+Routine treatment	7d	21.8±2.2	11.4±2.3		8.1±2.1								34.5±6.2	58.4±11.4	73.9±16.4
Huang 2016	RIPostC	80	45/35	random number table	61.8±9.9		RIPostC+Routine treatment	3m	4.9±2.5			3.4±2.1
	Control	80	41/39		57.7±9.6		Routine treatment	3m	5.6±3.3			4.4±3.0
Yao 2022	RIPostC	75	39/36	Only mention the random method	57.82±6.42		RIPostC+Routine treatment	14 d	13.49±2.73	11.27±1.53		9.16±1.17								19.94±5.53				30.83±14.62		3.47±0.56			2.15±0.63
	Control	75	41/34		58.13±7.24		Routine treatment	14 d	13.62±2.29	12.32±1.22		10.76±1.06								20.16±5.73				25.34±10.82		3.38±0.62			2.59±0.53
Liu 2016	RIPostC	38	23/15	Only mention the random method	54.2±4.2		RIPostC+Routine treatment	6m	21.06±3.41						11.30±1.82
	Control	38	25/13		54.5±4.1		Routine treatment	NR	20.89±3.37						18.04±2.31
Jiang 2016	RIPostC	41	22/19	random number table	64.82±8.55		RIPostC+Routine treatment	6m	2.11±0.62						1.34±0.65																10.36±3.02（mmol/L）				5.64±2.76
	Control	41	25/16		65.31±7.36		Routine treatment	NR	2.16±0.68						1.75±0.71																10.54±3.27				8.95±3.48
Zhou 2018	RIPostC	144	97/47	Only mention the random method	60.1±19.3	36.9±10.6	RIPostC+Routine treatment	6m	10.88±6.01				7.08±3.61		6.79±2.64																101.68±30.54（pg/L）			39.54±16.11		86.32±19.21 ng /L		34.97±16.76	63.02±11.91( ng /L)			30.22±11.12	57.65±14.95( ng /L)	25.99±11.94
	Control	127	90/37		57.9±20.1	39.4±11.0	Routine treatment	NR	11.99±7.32				8.11±4.01		3.68±2.09																99.80±30.11			58.65±13.76		85.32±15.56		49.43±24.15	60.23±12.09			45.43±10.05	57.09±17.09	38.84±13.23
Kuang 2019	RIPostC	31					RIPostC+Routine treatment	7d	9.61±2.81			5.29±2.78								23.39±10.28		51.61±20.10
	Control	30					Routine treatment	7d	9.83±2.42			7.8±2.68								22.50±10.56		35.67±14.25
Fang 2020	RIPostC	28	/16/12	Only mention the random method	63.68±8.61		RIPostC+Routine treatment	7d	4.32±2.14	1.86±1.46							3.90±3.38	2.01±1.59																											0.60±0.13mg/L	0.46±0.09	11.07±1.23	8.47±3.05
	Control	30	17/13		61.60±11.59		Routine treatment	7d	4.03±2.37	3.24±1.98							3.86±1.98	3.17±1.50																											0.59±0.12	0.52±0.06	10.93±0.95	10.02±1.81
Mai 2020	RIPostC	30	16/14	random number table	63.7±13.5		RIPostC+Routine treatment	7d	13.6±2.7	9.5±2.9										11.7±15.3	32.8±18.8			60.7±18.4		4.6±0.49	3.9±0.57		3.3±0.99
	Control	30	/20/10		68.7±11.5		Routine treatment	7d	14.6±3.2	11.3±3.7										9.1±14.7	24.1±22.9			50±18.5		4.7±0.47	4.2±0.86		3.8±1.1
Zhang 2020	RIPostC	60	35/25	Only mention the random method	65.61±5.46	12.34±1.03	RIPostC+Routine treatment	3m	18.26±3.45					6.81±2.62
	Control	60	33/27		65.46±5.84	14.61±1.17	Routine treatment	3m	17.61±3.28					9.35±2.48
Liu 2020	RIPostC	52	30/22	Only mention the random method	60.1±4.8		RIPostC+Routine treatment	6m	10.85±5.83						7.03±2.51
	Control	52	32/20		60.7±5.0		Routine treatment	NR	10.90±6.05						8.67±5.36
Li 2020	RIPostC	119	75/44	stratified randomization	63.15±10.12		RIPostC+Routine treatment	14d	7.61±2.565			5.55±2.150	3.69±2.265	2.51±2.206						67.35±20.407		80.00±15.210	88.40±10.715	94.58±6.657
	Control	120	85/35		64.64±9.63		Routine treatment	14d	7.39±2.531			6.17±2.410	4.83±2.209	3.66±2.112						66.46±17.130		76.17±12.976	84.29±8.484	91.08±6.552
Lww 2020	RIPostC	23	/13/10	Only mention the random method	59.8±8.96		RIPostC+Routine treatment	7d	8.06±2.91	4.04±3.01																2.41±0.92	0.89±0.84
	Control	27	/15/12		61.34±9.64		Routine treatment	7d	8.14±1.98	5.87±2.85																2.35±0.89	1.05±0.78
Chen 2020	RIPostC	15	/9/6	Only mention the random method	61.53±9.70		RIPostC+Thrombolysis+Routine treatment	7d	13.87±5.62	6.07±3.94										21.67±14.60	51.67±23.20										6.95±3.41mg/L	12.59±4.32							4.99±2.32（ng/ml	4.53±2.03					0.75±0.41mg/L	0.66±0.43
	Control	15	/8/7		59.13±12.51		Thrombolysis+Routine treatment	7d	15.60±5.44	9.87±3.66										16.33±8.55	31.00±13.65										6.13±3.24	19.10±9.98							5.11±2.16	10.13±3.63					0.70±0.31	1.87±1.24
Lin 2020	RIPostC	40	22/18	random number table	65.37±5.16		RIPostC+Routine treatment	6m	8.98±0.64				5.23±0.48		2.98±0.56	2.75±0.49
	Control	40	24/16		67.25±6.32		Routine treatment	6m	9.78±0.63				8.06±0.54		5.88±0.46	5.65±0.77
Wu 2021	RIPostC	50	27/23	random number table	66.0±5.29		RIPostC+Routine treatment	10d	9.84±2.68		3.22±2.12
	Control	50	24/26		67.1±4.55		Routine treatment	10d	9.74±2.48		5.72±2.52
Liu 2021	RIPostC	29	/17/12	Only mention the random method	67.52±7.71		RIPostC+Routine treatment	10-14d	2.86±1.77				1.79±1.45	1.21±1.08	0.90±1.20					84.83±15.67			92.24±12.36	94.66±10.77	95.17±10.73	2.14±1.25		1.55±1.02	1.10±0.94	0.83±1.07
	Control	29	16/13		62.72±11.09		Routine treatment	10-14d	3.76±2.26				3.31±2.29	2.62±2.51	2.31±2.62					75.86±20.66			78.62±21.95	83.28±21.14	85.69±20.03	2.72±1.19		2.48±1.33	2.10±1.37	1.83±1.54
Chen 2021	RIPostC	50	27/23	random number table	60.32±10.53		RIPostC+Routine treatment	10d	6.47±1.32		2.14±1.31
	Control	50	22/28		60.43±11.22		Routine treatment	10d	6.22±1.28		4.44±1.41
Zhou 2021	RIPostC	50	27/23	Only mention the random method	61.86±8.27	5.37±2.26	RIPostC+Routine treatment	7d	12.27±2.21	3.92±1.76
	Control	50	28/22		62.54±8.49	5.02±2.45	Routine treatment	7d	12.28±2.19	8.79±2.75
Li 2021	RIPostC	113	72/41	Only mention the random method	65.60±5.20		RIPostC+Routine treatment	14d	7.57±2.47			5.52±2.11	3.65±2.19	2.49±2.04						67.83±19.97		80.31±15.05	88.72±10.39	94.56±6.63
	Control	114	82/32		66.20±6.40		Routine treatment	14d	7.49±2.51			6.30±2.37	4.96±2.16	3.76±2.07						65.92±16.98		75.79±13.06	83.95±8.48	90.88±6.63
Dai 2022	RIPostC	70	38/32	Only mention the random method	64.16±8.91		RIPostC+Routine treatment	14d	8.84±2.96			5.73±2.94		2.84±1.95			13.90±3.42		10.13±2.44
	Control	70	40/30		63.77±7.71		Routine treatment	14d	8.89±3.34			6.74±2.92		4.36±2.59			13.62±3.57		12.14±3.20
Wu 2022	RIPostC	70	38/32	Only mention the random method	64.16±8.91		RIPostC+Routine treatment	14d																		2.71±0.97			1.16±0.99										30.81±1.96	ng/L	23.33±2.17
	Control	70	40/30		63.77±7.71		Routine treatment	14d																		2.63±0.90			1.63±1.11										30.33±1.82		25.27±1.73
Wang 2022	RIPostC	70	38/32	Only mention the random method	64.16±8.91		RIPostC+Routine treatment	14d																																							16.18±2.79		13.20±2.69
	Control	70	40/30		63.77±7.71		Routine treatment	14d																																							15.84±2.86		14.43±2.71
Qu 2022	RIPostC	45	24/21	random number table	63.51±9.34	36.91±14.08	RIPostC+Routine treatment	14d	13.05±3.55			10.09±3.38	9.58±3.22	6.88±3.19												3.95±0.38		2.55±1.02	2.35±1.12
	Control	44	22/22		61. 80 ± 9. 54	38.48±11.42	Routine treatment	14d	12.70±3.76			11.07±3.25	10.88±3.02	8.66±3.75												3.86±0.47		3.19±0.97	2.94±1.23
Sun 2022	RIPostC	47	30/17	random number table	55.18±5.65	2.08±0.38	RIPostC+Thrombolysis+Routine treatment	14d	21.39±3.92					6.14±1.73						74.94±8.51				93.88±8.65		4.39±1.21			2.86±0.74
	Control	47	28/19		54.87±5.37	2.14±0.41	Thrombolysis+Routine treatment	14d	20.98±3.87					9.03±2.01						75.52±7.96				86.59±6.89		4.48±1.12			3.38±0.87
Feng 2022	RIPostC	75	35/20	Only mention the random method	67.2±3.1		RIPostC+Routine treatment	6m	12.1±2.2				6.9±1.2		3.3±0.8																99.1±12.5 pg			40.3±4.2		85.9±10.0 ng		55.7±4.6	59.9±10.1 ng/l			31.1±4.3
	Control	55	49/26		67.0±3.3		Routine treatment	NR	12.0±2.3				8.2±1.7		5.2±0.9																98.2±12.4			59.1±8.3		84.6±10.0		35.1±2.7	59.3±10.0			44.7±8.2
Guo 2023	RIPostC	48	26/22	Only mention the random method	68.04±4.61	2.91±0.43	RIPostC+Thrombolysis+Routine treatment	14d	17.08±2.49			6.72±1.45
	Control	48	25/23		67.89±4.55	3.02±0.48	Thrombolysis+Routine treatment	14d	16.59±2.37			9.39±1.53
Zhao 2023	RIPostC	59	37/22	Only mention the random method	64.2±5.2	2.6±1.2	RIPostC+Routine treatment	14d	17.1±3.3			12.1±2.3								54.1±7.2	83.2±6.2										95.2±17.2 pg		32.2±13.2			82.5±12.6 ng	32.6±10.8		64.5±13.4	ng/L	29.5±9.6
	Control	57	35/24		63.6±5.2	2.7±1.1	Routine treatment	14d	16.6±3.2			14.7±2.2								53.8±7.2	76.3±6.5										93.7±17.2		53.2±13.3			83.2±12.8	42.2±10.6		63.1±13.2		37.2±9.6
Peng 2014	RIPostC	20		Only mention the random method			RIPostC+Routine treatment	14d	8.26±1.72			5.34±2.98								39.3±2.874		67.3±3.820
	Control	20					Routine treatment	14d	8.28±0.38			6.38±2.78								39.1±2.964		49.5±2.748
Meng 2016	RIPostC	69		Only mention the random method			RIPostC+Routine treatment	14d	13.2±2.3			4.3±1.8
	Control	69					Routine treatment	14d	13.3±2.8			9.8±2.7
Shi 2017	RIPostC	74	47 /27	Only mention the random method	60.5±3.8	39.28±15.89	RIPostC+Routine treatment	7d	11.83±3.13			9.86±3.13		4.90±3.98
	Control	62	45 /17		61.5±4.5	38.51±15.51	Routine treatment	7d	11.87±3.12			10.13±3.27		7.40±3.39												4.13±0.63( n = 30)			2.51±0.68( n = 30)
Wang 2012	RIPostC	145		Only mention the random method			RIPostC+Routine treatment	3d	8.21±2.22			4.14±1.89														4.29±0.96( n = 30)			3.15±0.81( n = 30)
	Control	145					Routine treatment	14d	8.88±2.77			8.29±2.78
Tian 2020	RIPostC	18	/12/6	random number table	57.5±2.6		RIPostC+Routine treatment	14d	23.55±7.46			9.54±2.62
	Control	18	/11/7		57.7±2.7		Routine treatment	14d	23.69±7.49			14.26±3.99
Wang 2012	RIPostC	9	/5/4	Only mention the random method			RIPostC+Routine treatment	14d	23.54±7.45			9.55±2.63
	Control	9	/4/5				Routine treatment	14d	23.71±7.87			14.25±3.98
Wu 2019	RIPostC	60		Only mention the random method			RIPostC+Routine treatment	3d	7.37±0.80			3.12±0.52					10.3±4.2		5.2±2.8
	Control	60					Routine treatment	14d	7.48±0.91			4.27±0.69					10.4±2.7		7.8±3.5
Zhang 2015	RIPostC	150	84/66	random number table	55.80±8.63		RIPostC+Routine treatment	3d	8.31±2.09			3.98±1.49																			10.24±2.36 mg	n=150	4.79±1.89 mg
	Control	150	69/67		54.89±8.39		Routine treatment	14d	8.61±2.18			7.89±1.97																			10.15±3.19 mg	n=136	8.02±2.45 mg
Zhao 2021	RIPostC	66	31/35	random number table	59.67±11.54	24.11±14.60	RIPostC+Routine treatment	7d	9.89±4.32			4.17±2.99								61.33±13.97		78.45±11.75
	Control	65	29/36		58.58±10.97	20.65±12.51	Routine treatment	7d	10.37±4.27			5.72±3.15								60.32±12.98		72.63±9.73
[truncated: 8 more columns]
