# Supplementary material for: Impact of remote ischemic postconditioning on acute ischemic stroke in China: a systematic review and meta-analysis of randomized controlled trials
Source: Syst Rev. 2024 May 30;13:141. doi: 10.1186/s13643-024-02568-3 (PMC11138007; doi:10.1186/s13643-024-02568-3)
Supplement: Supplementary file 4 — Additional file 4. Calculated data Table 1. [file 13643_2024_2568_MOESM4_ESM.xlsx]

## Sheet: Sheet1
Studies		Sample Size	Duration of intervention	NIHSS At admission	NIHSS 7d	NIHSS 10d	NIHSS 14d	NIHSS 1m	NIHSS 3m	NIHSS 6m	NIHSS 12m	hs-CRP At admission	hs-CRP 7d	hs-CRP 14d	BI At admission	BI 7d	BI 14d	BI 30d	BI 90d	BI 6m	mRS At admission	mRS 7d	mRS 30d	mRS 90d	mRS 6m	CRP At admission	CRP 7d	CRP 14d	CRP 28d	CRP 6m	TNF-αAt admission	TNF-α14d	TNF-α28d	IL-6 At admission	IL-6 7d	IL-6 14d	IL-6 28d	IL-8 At admission	IL-8 28d	D-D At admission	D-D 7d	NSE At admission	NSE 7d	NSE 14d	FIB At admission	FIB 7d	cys-c At admission	cys-c 14d	Glu At admission
Chen 2016	RIPostC	36	14 d	11.75±3.32			6.58±2.35					24.54±6.28		9.32±3.15
	Control	36	14 d	11.22±3.36			8.69±3.44					24.12±6.45		17.15±3.42
Fan 2017	RIPostC	32	7d	20.1±2.6	8.8±2.2		6.7±1.7								36.9±7.6	72.3±9.1	84.2±12.9
	Control	32	7d	21.8±2.2	11.4±2.3		8.1±2.1								34.5±6.2	58.4±11.4	73.9±16.4
Huang 2016	RIPostC	80	3m	4.9±2.5			3.4±2.1
	Control	80	3m	5.6±3.3			4.4±3.0
Yao 2022	RIPostC	75	14 d	13.49±2.73	11.27±1.53		9.16±1.17								19.94±5.53				30.83±14.62		3.47±0.56			2.15±0.63
	Control	75	14 d	13.62±2.29	12.32±1.22		10.76±1.06								20.16±5.73				25.34±10.82		3.38±0.62			2.59±0.53
Liu 2016	RIPostC	38	6m	21.06±3.41						11.30±1.82
	Control	38	NR	20.89±3.37						18.04±2.31
Jiang 2016	RIPostC	41	6m	2.11±0.62						1.34±0.65																10.36±3.02（mmol/L）				5.64±2.76
	Control	41	NR	2.16±0.68						1.75±0.71																10.54±3.27				8.95±3.48
Zhou 2018	RIPostC	144	6m	10.88±6.01				7.08±3.61		6.79±2.64																101.68±30.54（pg/L）			39.54±16.11		86.32±19.21 ng /L		34.97±16.76	63.02±11.91( ng /L)			30.22±11.12	57.65±14.95( ng /L)	25.99±11.94
	Control	127	NR	11.99±7.32				8.11±4.01		3.68±2.09																99.80±30.11			58.65±13.76		85.32±15.56		49.43±24.15	60.23±12.09			45.43±10.05	57.09±17.09	38.84±13.23
Kuang 2019	RIPostC	31	7d	9.61±2.81			5.29±2.78								23.39±10.28		51.61±20.10
	Control	30	7d	9.83±2.42			7.8±2.68								22.50±10.56		35.67±14.25
Fang 2020	RIPostC	28	7d	4.32±2.14	1.86±1.46							3.90±3.38	2.01±1.59																											0.60±0.13mg/L	0.46±0.09	11.07±1.23	8.47±3.05
	Control	30	7d	4.03±2.37	3.24±1.98							3.86±1.98	3.17±1.50																											0.59±0.12	0.52±0.06	10.93±0.95	10.02±1.81
Mai 2020	RIPostC	30	7d	13.6±2.7	9.5±2.9										11.7±15.3	32.8±18.8			60.7±18.4		4.6±0.49	3.9±0.57		3.3±0.99
	Control	30	7d	14.6±3.2	11.3±3.7										9.1±14.7	24.1±22.9			50±18.5		4.7±0.47	4.2±0.86		3.8±1.1
Zhang 2020	RIPostC	60	3m	18.26±3.45					6.81±2.62
	Control	60	3m	17.61±3.28					9.35±2.48
Liu 2020	RIPostC	52	6m	10.85±5.83						7.03±2.51
	Control	52	NR	10.90±6.05						8.67±5.36
Li 2020	RIPostC	119	14d	7.61±2.565			5.55±2.150	3.69±2.265	2.51±2.206						67.35±20.407		80.00±15.210	88.40±10.715	94.58±6.657
	Control	120	14d	7.39±2.531			6.17±2.410	4.83±2.209	3.66±2.112						66.46±17.130		76.17±12.976	84.29±8.484	91.08±6.552
Lww 2020	RIPostC	23	7d	8.06±2.91	4.04±3.01																2.41±0.92	0.89±0.84
	Control	27	7d	8.14±1.98	5.87±2.85																2.35±0.89	1.05±0.78
Chen 2020	RIPostC	15	7d	13.87±5.62	6.07±3.94										21.67±14.60	51.67±23.20										6.95±3.41mg/L	12.59±4.32							4.99±2.32（ng/ml	4.53±2.03					0.75±0.41mg/L	0.66±0.43				2.95±0.64g/L	3.91±0.92
	Control	15	7d	15.60±5.44	9.87±3.66										16.33±8.55	31.00±13.65										6.13±3.24	19.10±9.98							5.11±2.16	10.13±3.63					0.70±0.31	1.87±1.24				2.86±0.81	4.80±1.11
Lin 2020	RIPostC	40	6m	8.98±0.64				5.23±0.48		2.98±0.56	2.75±0.49
	Control	40	6m	9.78±0.63				8.06±0.54		5.88±0.46	5.65±0.77
Wu 2021	RIPostC	50	10d	9.84±2.68		3.22±2.12
	Control	50	10d	9.74±2.48		5.72±2.52
Liu 2021	RIPostC	29	10-14d	2.86±1.77				1.79±1.45	1.21±1.08	0.90±1.20					84.83±15.67			92.24±12.36	94.66±10.77	95.17±10.73	2.14±1.25		1.55±1.02	1.10±0.94	0.83±1.07
	Control	29	10-14d	3.76±2.26				3.31±2.29	2.62±2.51	2.31±2.62					75.86±20.66			78.62±21.95	83.28±21.14	85.69±20.03	2.72±1.19		2.48±1.33	2.10±1.37	1.83±1.54
Chen 2021	RIPostC	50	10d	6.47±1.32		2.14±1.31
	Control	50	10d	6.22±1.28		4.44±1.41
Zhou 2021	RIPostC	50	7d	12.27±2.21	3.92±1.76																																								3.74±0.31	2.32±0.39
	Control	50	7d	12.28±2.19	8.79±2.75																																								3.73±0.34	3.01±0.40
Li 2021	RIPostC	113	14d	7.57±2.47			5.52±2.11	3.65±2.19	2.49±2.04						67.83±19.97		80.31±15.05	88.72±10.39	94.56±6.63
	Control	114	14d	7.49±2.51			6.30±2.37	4.96±2.16	3.76±2.07						65.92±16.98		75.79±13.06	83.95±8.48	90.88±6.63
Dai 2022	RIPostC	70	14d	8.84±2.96			5.73±2.94		2.84±1.95			13.90±3.42		10.13±2.44																																	1.11±0.09	0.82±0.09
	Control	70	14d	8.89±3.34			6.74±2.92		4.36±2.59			13.62±3.57		12.14±3.20																																	1.09±0.07	1.07±0.08
Wu 2022	RIPostC	70	14d	8.84±2.96																	2.71±0.97			1.16±0.99										30.81±1.96	ng/L	23.33±2.17
	Control	70	14d	8.89±3.34																	2.63±0.90			1.63±1.11										30.33±1.82		25.27±1.73
Wang 2022	RIPostC	70	14d	8.84±2.96																																						16.18±2.79		13.20±2.69
	Control	70	14d	8.89±3.34																																						15.84±2.86		14.43±2.71
Qu 2022	RIPostC	45	14d	13.05±3.55			10.09±3.38	9.58±3.22	6.88±3.19												3.95±0.38		2.55±1.02	2.35±1.12
	Control	44	14d	12.70±3.76			11.07±3.25	10.88±3.02	8.66±3.75												3.86±0.47		3.19±0.97	2.94±1.23
Sun 2022	RIPostC	47	14d	21.39±3.92					6.14±1.73						74.94±8.51				93.88±8.65		4.39±1.21			2.86±0.74
	Control	47	14d	20.98±3.87					9.03±2.01						75.52±7.96				86.59±6.89		4.48±1.12			3.38±0.87
Feng 2022	RIPostC	75	6m	12.1±2.2				6.9±1.2		3.3±0.8																99.1±12.5 pg			40.3±4.2		85.9±10.0 ng		55.7±4.6	59.9±10.1 ng/l			31.1±4.3
	Control	55	NR	12.0±2.3				8.2±1.7		5.2±0.9																98.2±12.4			59.1±8.3		84.6±10.0		35.1±2.7	59.3±10.0			44.7±8.2
Guo 2023	RIPostC	48	14d	17.08±2.49			6.72±1.45
	Control	48	14d	16.59±2.37			9.39±1.53
Zhao 2023	RIPostC	59	14d	17.1±3.3			12.1±2.3								54.1±7.2	83.2±6.2										95.2±17.2 pg		32.2±13.2			82.5±12.6 ng	32.6±10.8		64.5±13.4	ng/L	29.5±9.6
	Control	57	14d	16.6±3.2			14.7±2.2								53.8±7.2	76.3±6.5										93.7±17.2		53.2±13.3			83.2±12.8	42.2±10.6		63.1±13.2		37.2±9.6
Peng 2014	RIPostC	20	14d	8.26±1.72			5.34±2.98								39.3±2.874		67.3±3.820
	Control	20	14d	8.28±0.38			6.38±2.78								39.1±2.964		49.5±2.748
Meng 2016	RIPostC	69	14d	13.2±2.3			4.3±1.8																																										82.93±13.14
	Control	69	14d	13.3±2.8			9.8±2.7																																										83.17±12.92
Shi 2017	RIPostC	74	7d	11.83±3.13			9.86±3.13		4.90±3.98
	Control	62	7d	11.87±3.12			10.13±3.27		7.40±3.39												4.13±0.63( n = 30)			2.51±0.68( n = 30)
Wang 2012	RIPostC	145	3d	8.21±2.22			4.14±1.89														4.29±0.96( n = 30)			3.15±0.81( n = 30)
	Control	145	14d	8.88±2.77			8.29±2.78
Tian 2020	RIPostC	18	14d	23.55±7.46			9.54±2.62																																										83.18±12.93
	Control	18	14d	23.69±7.49			14.26±3.99																																										82.94±12.79
Wang 2012	RIPostC	9	14d	23.54±7.45			9.55±2.63
	Control	9	14d	23.71±7.87			14.25±3.98
Wu 2019	RIPostC	60	3d	7.37±0.80			3.12±0.52					10.3±4.2		5.2±2.8
	Control	60	14d	7.48±0.91			4.27±0.69					10.4±2.7		7.8±3.5
Zhang 2015	RIPostC	150	3d	8.31±2.09			3.98±1.49																			10.24±2.36 mg	n=150	4.79±1.89 mg
	Control	150	14d	8.61±2.18			7.89±1.97																			10.15±3.19 mg	n=136	8.02±2.45 mg
Zhao 2021	RIPostC	66	7d	9.89±4.32			4.17±2.99								61.33±13.97		78.45±11.75																														1.04±0.33	0.68±0.29
	Control	65	7d	10.37±4.27			5.72±3.15								60.32±12.98		72.63±9.73																														1.06±0.39	0.82±0.37
[truncated: 3 more columns]
