# Supplementary material for: Impact of remote ischemic postconditioning on acute ischemic stroke in China: a systematic review and meta-analysis of randomized controlled trials
Source: Syst Rev. 2024 May 30;13:141. doi: 10.1186/s13643-024-02568-3 (PMC11138007; doi:10.1186/s13643-024-02568-3)
Supplement: Supplementary file 5 — Additional file 5. Calculated data Table 2. [file 13643_2024_2568_MOESM5_ESM.xlsx]

## Sheet: Sheet1
Studies		Sample Size	Duration of intervention	NIHSS At admission		NIHSS 7d		NIHSS 10d		NIHSS 14d		NIHSS 1m		NIHSS 3m		NIHSS 6m		NIHSS 12m		hs-CRP At admission		hs-CRP 7d		hs-CRP 14d		BI At admission		BI 7d		BI 14d		BI 30d		BI 90d		BI 6m		mRS At admission		mRS 7d		mRS 30d		mRS 90d		mRS 6m		CRP At admission
14-day group
Chen 2016	RIPostC	36	14 d	11.75	3.32					6.58	2.35									24.54	6.28			9.32	3.15
	Control	36	14 d	11.22	3.36					8.69	3.44									24.12	6.45			17.15	3.42
										-5.17	2.95684													-33.86	5.43865
										-2.53	3.40071													-6.97	5.58927
Yao 2022	RIPostC	75	14 d	13.49	2.73	11.27	1.53			9.16	1.17															19.94	5.53							30.83	14.62			3.47	0.56					2.15	0.63
	Control	75	14 d	13.62	2.29	12.32	1.22			10.76	1.06															20.16	5.73							25.34	10.82			3.38	0.62					2.59	0.53
						-2.22	2.37			-4.33	2.37228																							10.89	12.7858									-1.32	0.59808
						-1.3	1.98462			-2.86	1.98502																							5.18	9.37586									-0.79	0.580259
Li 2020	RIPostC	119	14d	7.61	2.565					5.55	2.15	3.69	2.265	2.51	2.206											67.35	20.407			80	15.21	88.4	10.715	94.58	6.657
	Control	120	14d	7.39	2.531					6.17	2.41	4.83	2.209	3.66	2.112											66.46	17.13			76.17	12.976	84.29	8.484	91.08	6.552
										-2.06	2.38474	-3.92	2.42893	-5.1	2.40567															12.65	18.3684	21.05	14.8352	27.23	18.0253
										-1.22	2.47272	-2.56	2.38635	-3.73	2.34969															9.71	15.4769	17.83	14.8352	24.62	14.971
Li 2021	RIPostC	113	14d	7.57	2.47					5.52	2.11	3.65	2.19	2.49	2.04											67.83	19.97			80.31	15.05	88.72	10.39	94.56	6.63
	Control	114	14d	7.49	2.51					6.3	2.37	4.96	2.16	3.76	2.07											65.92	16.98			75.79	13.06	83.95	8.48	90.88	6.63
										-2.05	2.31113	-3.92	2.34258	-5.08	2.28554															12.48	18.021	20.89	17.2993	26.73	17.6169
										-1.19	2.44301	-2.53	2.35459	-3.73	2.32149															9.87	15.3989	18.03	14.7051	24.96	14.8223
Dai 2022	RIPostC	70	14d	8.84	2.96					5.73	2.94			2.84	1.95					13.9	3.42			10.13	2.44
	Control	70	14d	8.89	3.34					6.74	2.92			4.36	2.59					13.62	3.57			12.14	3.2
										-3.11	2.95005			-6	2.60617									-3.77	3.05044
										-2.15	3.15106			-4.53	3.03531									-1.48	3.40013
Wu 2022	RIPostC	70	14d	8.84	2.96																																	2.71	0.97					1.16	0.99
	Control	70	14d	8.89	3.34																																	2.63	0.9					1.63	1.11
				The data is redundant and will not be included in the calculation.																																								-1.55	0.980153
																																												-1	1.02132
Wang 2022	RIPostC	70	14d	8.84	2.96
	Control	70	14d	8.89	3.34
				The data is redundant and will not be included in the calculation.
Qu 2022	RIPostC	45	14d	13.05	3.55					10.09	3.38	9.58	3.22	6.88	3.19																							3.95	0.38			2.55	1.02	2.35	1.12
	Control	44	14d	12.7	3.76					11.07	3.25	10.88	3.02	8.66	3.75																							3.86	0.47			3.19	0.97	2.94	1.23
										-2.96	3.46813	-3.47	3.39704	-6.17	3.38439																													-1.6	0.986509
										-1.63	3.53272	-1.82	3.45004	-4.04	3.75501																													-0.92	1.07503
Sun 2022	RIPostC	47	14d	21.39	3.92									6.14	1.73											74.94	8.51							93.88	8.65			4.39	1.21					2.86	0.74
	Control	47	14d	20.98	3.87									9.03	2.01											75.52	7.96							86.59	6.89			4.48	1.12					3.38	0.87
														-15.25	3.4026																			18.94	8.58086									-1.53	1.05655
														-11.95	3.35236																			11.07	7.4826									-1.1	1.01828
Guo 2023	RIPostC	48	14d	17.08	2.49					6.72	1.45
	Control	48	14d	16.59	2.37					9.39	1.53
										-10.36	2.16613
										-7.2	2.08127
Zhao 2023	RIPostC	59	14d	17.1	3.3					12.1	2.3															54.1	7.2	83.2	6.2																		pg	95.2	17.2
	Control	57	14d	16.6	3.2					14.7	2.2															53.8	7.2	76.3	6.5																			93.7	17.2
										-5	2.93087
										-1.9	2.83549
Peng 2014	RIPostC	20	14d	8.26	1.72					5.34	2.98															39.3	2.874			67.3	3.82
	Control	20	14d	8.28	0.38					6.38	2.78															39.1	2.964			49.5	2.748
										-2.92	2.59098																			28	3.44581
										-1.9	2.61082																			10.4	2.86212
Meng 2016	RIPostC	69	14d	13.2	2.3					4.3	1.8
	Control	69	14d	13.3	2.8					9.8	2.7
										-8.9	2.09523
										-3.5	2.75136
Tian 2020	RIPostC	18	14d	23.55	7.46					9.54	2.62
	Control	18	14d	23.69	7.49					14.26	3.99
										-14.01	6.55521
										-9.43	6.49116
Wang 2012	RIPostC	9	14d	23.54	7.45					9.55	2.63
	Control	9	14d	23.71	7.87					14.25	3.98
										-13.99	6.54415
										-9.46	6.81577
7-day group
Fan 2017	RIPostC	32	7d	20.1	2.6	8.8	2.2			6.7	1.7															36.9	7.6	72.3	9.1	84.2	12.9
	Control	32	7d	21.8	2.2	11.4	2.3			8.1	2.1															34.5	6.2	58.4	11.4	73.9	16.4
						-11.3	2.42487			-13.4	2.28692																	35.4	8.45044	47.3	11.2308
						-10.4	2.25167			-13.7	2.15174																	23.9	9.88534	39.4	14.3429
Kuang 2019	RIPostC	31	7d	9.61	2.81					5.29	2.78															23.39	10.28			51.61	20.1
	Control	30	7d	9.83	2.42					7.8	2.68															22.5	10.56			35.67	14.25
										-4.32	2.79512																			28.22	17.4086
										-2.03	2.55992																			13.17	12.81
Fang 2020	RIPostC	28	7d	4.32	2.14	1.86	1.46													3.9	3.38	2.01	1.59
	Control	30	7d	4.03	2.37	3.24	1.98													3.86	1.98	3.17	1.5
						-2.46	1.89388
						-0.79	2.20107
Mai 2020	RIPostC	30	7d	13.6	2.7	9.5	2.9																			11.7	15.3	32.8	18.8					60.7	18.4			4.6	0.49	3.9	0.57			3.3	0.99
	Control	30	7d	14.6	3.2	11.3	3.7																			9.1	14.7	24.1	22.9					50	18.5			4.7	0.47	4.2	0.86			3.8	1.1
						-4.1	2.80535																					21.1	17.3173											-0.7	0.534509			-1.3	0.85738
						-3.3	3.47707																					15	20.0965											-0.5	0.745855			-0.9	0.955981
Lww 2020	RIPostC	23	7d	8.06	2.91	4.04	3.01																															2.41	0.92	0.89	0.84
	Control	27	7d	8.14	1.98	5.87	2.85																															2.35	0.89	1.05	0.78
						-4.02	2.96127																																	-1.52	0.882723
						-2.27	2.5298																																	-1.3	0.840417
Chen 2020	RIPostC	15	7d	13.87	5.62	6.07	3.94																			21.67	14.6	51.67	23.2																		mg/L	6.95	3.41
	Control	15	7d	15.6	5.44	9.87	3.66																			16.33	8.55	31	13.65																			6.13	3.24
						-7.8	4.99652																					30	20.3145
						-5.73	4.80404																					14.67	11.9464
Zhou 2021	RIPostC	50	7d	12.27	2.21	3.92	1.76
	Control	50	7d	12.28	2.19	8.79	2.75
						-8.35	2.02289
						-3.49	2.51716
Shi 2017	RIPostC	74	7d	11.83	3.13					9.86	3.13			4.9	3.98																							4.13	0.63					2.51	0.68
	Control	62	7d	11.87	3.12					10.13	3.27			7.4	3.39																						( n = 30)	4.29	0.96					3.15	0.81
										-1.97	3.13																																	-1.62	0.65643
										-1.74	3.19764																																	-1.14	0.894483
Zhao 2021	RIPostC	66	7d	9.89	4.32					4.17	2.99															61.33	13.97			78.45	11.75
	Control	65	7d	10.37	4.27					5.72	3.15															60.32	12.98			72.63	9.73
										-5.72	3.83219																			17.12	13.0029
										-4.65	3.8347																			12.31	11.6986
3-month group
Huang 2016	RIPostC	80	3m	4.9	2.5					3.4	2.1
	Control	80	3m	5.6	3.3					4.4	3
Zhang 2020	RIPostC	60	3m	18.26	3.45									6.81	2.62
	Control	60	3m	17.61	3.28									9.35	2.48
3-day group
Wang 2012	RIPostC	145	3d	8.21	2.22					4.14	1.89
	Control	145	14d	8.88	2.77					8.29	2.78
										-4.07	2.07478
										-0.59	2.77501
Wu 2019	RIPostC	60	3d	7.37	0.8					3.12	0.52									10.3	4.2			5.2	2.8
	Control	60	14d	7.48	0.91					4.27	0.69									10.4	2.7			7.8	3.5
										-4.25	0.703136
										-3.21	0.822375
Zhang 2015	RIPostC	150	3d	8.31	2.09					3.98	1.49																																			mg	n=150	10.24	2.36
	Control	150	14d	8.61	2.18					7.89	1.97																																				n=136	10.15	3.19
										-4.33	1.86389
										-0.72	2.08295
10-day group
Wu 2021	RIPostC	50	10d	9.84	2.68			3.22	2.12
	Control	50	10d	9.74	2.48			5.72	2.52
								-6.62	2.44851
								-4.02	2.50024
Liu 2021	RIPostC	29	10-14d	2.86	1.77							1.79	1.45	1.21	1.08	0.9	1.2									84.83	15.67					92.24	12.36	94.66	10.77	95.17	10.73	2.14	1.25			1.55	1.02	1.1	0.94	0.83	1.07
	Control	29	10-14d	3.76	2.26							3.31	2.29	2.62	2.51	2.31	2.62									75.86	20.66					78.62	21.95	83.28	21.14	85.69	20.03	2.72	1.19			2.48	1.33	2.1	1.37	1.83	1.54
Chen 2021	RIPostC	50	10d	6.47	1.32			2.14	1.31
	Control	50	10d	6.22	1.28			4.44	1.41
								-4.33	1.31503
								-1.78	1.3497
6-month group
Liu 2016	RIPostC	38	6m	21.06	3.41											11.3	1.82
	Control	38	NR	20.89	3.37											18.04	2.31
																-9.76	2.95538
																-2.85	2.98468
Jiang 2016	RIPostC	41	6m	2.11	0.62											1.34	0.65																														（mmol/L）	10.36	3.02
	Control	41	NR	2.16	0.68											1.75	0.71																															10.54	3.27
																-0.77	0.635531
																-0.41	0.695485
Zhou 2018	RIPostC	144	6m	10.88	6.01							8.11	4.01			3.68	2.09																														（pg/L）	101.68	30.54
	Control	127	NR	11.99	7.32							7.08	3.61			6.79	2.64																															99.8	30.11
												-3.88	6.34896			-8.31	6.53083
												-3.8	5.23986			-4.09	5.2176
Liu 2020	RIPostC	52	6m	10.85	5.83											7.03	2.51
	Control	52	NR	10.9	6.05											8.67	5.36
																-3.82	5.06515
																-2.23	5.73621
Lin 2020	RIPostC	40	6m	8.98	0.64							5.23	0.48			2.98	0.56	2.75	0.49
	Control	40	6m	9.78	0.63							8.06	0.54			5.88	0.46	5.65	0.77
												-3.75	0.576888			-6	0.603987
												-1.72	0.590169			-3.9	0.564535
Feng 2022	RIPostC	75	6m	12.1	2.2							6.9	1.2			3.3	0.8																														pg	99.1	12.5
	Control	55	NR	12	2.3							8.2	1.7			5.2	0.9																															98.2	12.4
												-5.2	1.90788			-8.8	1.92873
												-3.8	2.0664			-6.8	2.00749
[truncated: 26 more columns]
