# Supplementary material for: Impact of remote ischemic postconditioning on acute ischemic stroke in China: a systematic review and meta-analysis of randomized controlled trials
Source: Syst Rev. 2024 May 30;13:141. doi: 10.1186/s13643-024-02568-3 (PMC11138007; doi:10.1186/s13643-024-02568-3)
Supplement: Supplementary file 6 — Additional file 6. ROB 2_JWR2. [file 13643_2024_2568_MOESM6_ESM.xlsm]

## Sheet: Intro
	Instructions for the assessment form					Instructions for the summary					Instructions for the figure					Instructions for generating a print view					Instructions for the discrepancy check

## Sheet: Results
Basic information													Domain 1. Randomization process										Domain 2. Deviations from intended interventions																		Domain 3. Mising outcome data
Time	Unique ID	Assessor	Study ID	Reference	Experimental	Comparator	Outcome	Results	Aim	Effect of adhering to intervention?	Weight	Sources	1.1	1.2	Note for 1.1&1.2	1.3	Note for 1.3	1.0 Algorithm result	1.0 Assessor's Judgement	1.0 General note	1.0 Optional Question	1.0 Note for optional question	2.1	2.2	Note for 2.1&2.2	2.3	Note for 2.3	2.4	Note for 2.4	2.5	Note for 2.5	2.6	Note for 2.6	2.7	Note for 2.7	2.0 Algorithm result	2.0 Assessor's Judgement	2.0 General Notes	2.0 Optional Question	2.0 Note for optional question	3.1	Note for 3.1	3.2	Note for 3.2	3.3	Note for 3.3&3.4	3.4	Note for 3.4 (not use)	3.0 Algorithm result
2024/04/28 12.04	Chen 2016	JW	Chen 2016	CHINA MODERN DOCTOR Vol. 54 No. 9 March 2016	RIpostC+Routine treatment	Routine treatment	NIHSS	Mean ± standard deviation	assignment to intervention (the 'intention-to-treat' effect)	NA	1	Journal article(s) with results of the trial	NI	NI	only mentioned random, not mentioned in the article	N	The baseline of two sets of basic information and target outcome indicators described in the article is not statistically significant	Some concerns	Some concerns				Y	Y	Due to the fact that RIPostC is a significant treatment method and not a simple drug treatment, it is easy to distinguish the differences. Therefore, researchers and patients are aware that blinding is not possible	NI		NA		NA		Y		NA		Some concerns	Some concerns		Towards null		Y	All enrolled patients reported outcome measures	NA		NA		NA		Low
2024/04/28 12.28	Fan 2017	JW	Fan 2017	Chin J Diffic and Compl Cas, November 2017, Vol. 16 No.11	RIPostC+Routine treatment	Routine treatment	NIHSS, BI	Mean ± standard deviation	assignment to intervention (the 'intention-to-treat' effect)	NA	1	Journal article(s) with results of the trial	Y	NI	The article mentions the use of a random number table method	N	The baseline of two sets of basic information and target outcome indicators described in the article is not statistically significant	Some concerns	Some concerns				Y	Y	Due to the fact that RIPostC is a significant treatment method and not a simple drug treatment, it is easy to distinguish the differences. Therefore, researchers and patients are aware that blinding is not possible	NI		NA		NA		Y		NA		Some concerns	Some concerns				Y	All enrolled patients reported outcome measures	NA		NA		NA		Low
2024/04/28 12.28	Huang 2016	JW	Huang 2016	10. 3969 /j. issn. 1007 － 9572. 2016. 23. 005	RIPostC+Routine treatment	Routine treatment	NIHSS,mRS	Mean ± standard deviation	assignment to intervention (the 'intention-to-treat' effect)	NA	1	Journal article(s) with results of the trial	Y	NI	The article mentions the use of a random number table method	N	The baseline of two sets of basic information and target outcome indicators described in the article is not statistically significant	Some concerns	Some concerns				Y	Y	Due to the fact that RIPostC is a significant treatment method and not a simple drug treatment, it is easy to distinguish the differences. Therefore, researchers and patients are aware that blinding is not possible	PN	No patients expressed dissatisfaction or requested a group change with different treatment methods	NA		NA		PY		NA		Low	Low				Y	All enrolled patients reported outcome measures	NA		NA		NA		Low
2024/04/28 12.29	Yao 2022	JW	Yao 2022	１０．３９６９ ／ ｊ．ｉｓｓｎ．１００６－６２３３．２０２２．０３．０１４	RIPostC+Routine treatment	Routine treatment	NIHSS,mRS,BI	Mean ± standard deviation	assignment to intervention (the 'intention-to-treat' effect)	NA	1	Journal article(s) with results of the trial	NI	NI	only mentioned random, not mentioned in the article	N	The baseline of two sets of basic information and target outcome indicators described in the article is not statistically significant_x000D_	Some concerns	Some concerns				Y	Y	Due to the fact that RIPostC is a significant treatment method and not a simple drug treatment, it is easy to distinguish the differences. Therefore, researchers and patients are aware that blinding is not possible	PN	No patients expressed dissatisfaction or requested a group change with different treatment methods_x000D_	NA		NA		PY		NA		Low	Some concerns				Y	All enrolled patients reported outcome measures	NA		NA		NA		Low
2024/04/28 12.30	Liu 2016	JW	Liu 2016	ＣＨＩＮＡ ＨＥＡＬＴＨ ＣＡＲＥ ＆ ＮＵＴＲＩＴＩＯＮ	RIPostC+Routine treatment	Routine treatment	NIHSS	Mean ± standard deviation	assignment to intervention (the 'intention-to-treat' effect)	NA	1	Journal article(s) with results of the trial	NI	NI	only mentioned random, not mentioned in the article	N	The baseline of two sets of basic information and target outcome indicators described in the article is not statistically significant	Some concerns	Some concerns				Y	Y	Due to the fact that RIPostC is a significant treatment method and not a simple drug treatment, it is easy to distinguish the differences. Therefore, researchers and patients are aware that blinding is not possible	N	No patients expressed dissatisfaction or requested a group change with different treatment methods	NA		NA		PY	Both groups were analyzed based on intervention allocation	NA		Low	Low				Y	All enrolled patients reported outcome measures	NA		NA		NA		Low
2024/04/28 12.33	Jiang 2016	JW	Jiang 2016	10. 3969 /j. issn. 1005-9202. 2016. 04. 036	RIPostC+Routine treatment	Routine treatment	NIHSS,CRP	Mean ± standard deviation	assignment to intervention (the 'intention-to-treat' effect)	NA	1	Journal article(s) with results of the trial	Y	NI	The article mentions the use of a random number table method	N	The baseline of two sets of basic information and target outcome indicators described in the article is not statistically significant	Some concerns	Some concerns				Y	Y	Due to the fact that RIPostC is a significant treatment method and not a simple drug treatment, it is easy to distinguish the differences. Therefore, researchers and patients are aware that blinding is not possible	N	No patients expressed dissatisfaction or requested a group change with different treatment methods	NA		NA		Y	Both groups were analyzed based on intervention allocation	NA		Low	Low				Y	All enrolled patients reported outcome measures	NA		NA		NA		Low
2024/04/28 12.35	Zhou 2018	JW	Zhou 2018	10． 3969 /j． issn． 1007-0478． 2018． 02． 005	RIPostC+Routine treatment	Routine treatment	NIHSS,CRP,TNF-α,IL-6	Mean ± standard deviation	assignment to intervention (the 'intention-to-treat' effect)	NA	1	Journal article(s) with results of the trial	NI	NI	only mentioned random, not mentioned in the article	N	The baseline of two sets of basic information and target outcome indicators described in the article is not statistically significant	Some concerns	Some concerns				Y	Y	Due to the fact that RIPostC is a significant treatment method and not a simple drug treatment, it is easy to distinguish the differences. Therefore, researchers and patients are aware that blinding is not possible	N	No patients expressed dissatisfaction or requested a group change with different treatment methods	NA		NA		Y	Both groups were analyzed based on intervention allocation	NA		Low	Low				Y	All enrolled patients reported outcome measures	NA		NA		NA		Low
2024/04/28 12.38	Kuang 2019	JW	Kuang 2019	The Journal of Practical Medicine 2019 Vol.35 No.14	RIPostC+Routine treatment	Routine treatment	NIHSS,BI	Mean ± standard deviation	assignment to intervention (the 'intention-to-treat' effect)	NA	1	Journal article(s) with results of the trial	NI	NI	Only mentioned random, not mentioned in the article	N	The baseline of two sets of basic information and target outcome indicators described in the article is not statistically significant	Some concerns	Some concerns				Y	Y	Due to the fact that RIPostC is a significant treatment method and not a simple drug treatment, it is easy to distinguish the differences. Therefore, researchers and patients are aware that blinding is not possible	N	No patients expressed dissatisfaction or requested a group change with different treatment methods	NA		NA		Y	Both groups were analyzed based on intervention allocation	NA		Low	Low				Y	All enrolled patients reported outcome measures_x000D_	NA		NA		NA		Low
2024/04/28 12.41	Fang 2020	JW	Fang 2020	安徽卫生职业技术学院学报 2020 年 19 卷第 1 期	RIPostC+Routine treatment	Routine treatment	NIHSS,D-D	Mean ± standard deviation	assignment to intervention (the 'intention-to-treat' effect)	NA	1	Journal article(s) with results of the trial	NI	NI	Only mentioned random, not mentioned in the article	N	The baseline of two sets of basic information and target outcome indicators described in the article is not statistically significant	Some concerns	Some concerns				Y	Y	Due to the fact that RIPostC is a significant treatment method and not a simple drug treatment, it is easy to distinguish the differences. Therefore, researchers and patients are aware that blinding is not possible	N	No patients expressed dissatisfaction or requested a group change with different treatment methods	NA		NA		Y	Both groups were analyzed based on intervention allocation	NA		Low	Low				Y	All enrolled patients reported outcome measures	NA		NA		NA		Low
2024/04/28 12.43	Mai 2020	JW	Mai 2020	新疆医科大学硕士学位论文	RIPostC+Routine treatment	Routine treatment	NIHSS,mRS,BI	Mean ± standard deviation	assignment to intervention (the 'intention-to-treat' effect)	NA	1	Journal article(s) with results of the trial	Y	NI	The article mentions the use of a random number table method	N	The baseline of two sets of basic information and target outcome indicators described in the article is not statistically significant_x000D_	Some concerns	Some concerns				Y	Y	Due to the fact that RIPostC is a significant treatment method and not a simple drug treatment, it is easy to distinguish the differences. Therefore, researchers and patients are aware that blinding is not possible	N	No patients expressed dissatisfaction or requested a group change with different treatment methods	NA		NA		Y	Both groups were analyzed based on intervention allocation	NA		Low	Low				Y	All enrolled patients reported outcome measures	NA		NA		NA		Low
2024/04/28 12.46	Zhang 2020	JW	Zhang 2020	Medical Equipment，March. 2020，Vol. 33，No. 6	RIPostC+Routine treatment	Routine treatment	NHSS	Mean ± standard deviation	assignment to intervention (the 'intention-to-treat' effect)	NA	1	Journal article(s) with results of the trial	NI	NI	Only mentioned random, not mentioned in the article	N	The baseline of two sets of basic information and target outcome indicators described in the article is not statistically significant	Some concerns	Some concerns				Y	Y	Due to the fact that RIPostC is a significant treatment method and not a simple drug treatment, it is easy to distinguish the differences. Therefore, researchers and patients are aware that blinding is not possible	N	No patients expressed dissatisfaction or requested a group change with different treatment methods	NA		NA		Y	Both groups were analyzed based on intervention allocation	NA		Low	Low				Y	All enrolled patients reported outcome measures	NA		NA		NA		Low
2024/04/28 12.48	Liu 2020	JW	Liu 2020	中国当代医药 2020 年 5 月第 27 卷第 13 期	RIPostC+Routine treatment	Routine treatment	NIHSS	Mean ± standard deviation	assignment to intervention (the 'intention-to-treat' effect)	NA	1	Journal article(s) with results of the trial	NI	NI	Only mentioned random, not mentioned in the article	N	The baseline of two sets of basic information and target outcome indicators described in the article is not statistically significant	Some concerns	Some concerns				Y	Y	Due to the fact that RIPostC is a significant treatment method and not a simple drug treatment, it is easy to distinguish the differences. Therefore, researchers and patients are aware that blinding is not possible	N	No patients expressed dissatisfaction or requested a group change with different treatment methods	NA		NA		Y	Both groups were analyzed based on intervention allocation	NA		Low	Low				Y	All enrolled patients reported outcome measures	NA		NA		NA		Low
2024/04/28 12.52	Li 2020	JW	Li 2020	华北理工大学硕士学位论文	RIPostC+Routine treatment	Routine treatment	NIHSS,BI,FIB	Mean ± standard deviation	assignment to intervention (the 'intention-to-treat' effect)	NA	1	Journal article(s) with results of the trial	Y	NI	分层随机法	N	The baseline of two sets of basic information and target outcome indicators described in the article is not statistically significant	Some concerns	Some concerns				Y	Y	Due to the fact that RIPostC is a significant treatment method and not a simple drug treatment, it is easy to distinguish the differences. Therefore, researchers and patients are aware that blinding is not possible	N	No patients expressed dissatisfaction or requested a group change with different treatment methods	NA		NA		Y	Both groups were analyzed based on intervention allocation	NA		Low	Low				PN	The author reported the number of lost contacts, which exceeded 5% of the total	PN	Loss of follow-up not caused by treatment reasons	PN	Loss of follow-up not caused by treatment reasons	NA		Low
2024/04/28 12.55	Lww 2020	JW	Lww 2020	长春中医药大学 2020 届硕士学位论文	RIPostC+Routine treatment	Routine treatment	NIHSS,mRS,IL-6	Mean ± standard deviation	assignment to intervention (the 'intention-to-treat' effect)	NA	1	Journal article(s) with results of the trial	Y	NI	随机抽签法	N	The baseline of two sets of basic information and target outcome indicators described in the article is not statistically significant	Some concerns	Some concerns				Y	Y	Due to the fact that RIPostC is a significant treatment method and not a simple drug treatment, it is easy to distinguish the differences. Therefore, researchers and patients are aware that blinding is not possible	N	No patients expressed dissatisfaction or requested a group change with different treatment methods	NA		NA		Y	Both groups were analyzed based on intervention allocation	NA		Low	Low				Y	All enrolled patients reported outcome measures	NA		NA		NA		Low
2024/04/28 13.04	Chen 2020	JW	Chen 2020	10. 3969/ j. issn. 0253-9802. 2020. 11. 005	rt-PA+RIPostC+Routine treatment	rt-PA+Routine treatment	NIHSS,BI,CRP,FIB,IL-6,D-D	Mean ± standard deviation	assignment to intervention (the 'intention-to-treat' effect)	NA	1	Journal article(s) with results of the trial	PN	PN	Not mentioned in the article	N	The baseline of two sets of basic information and target outcome indicators described in the article is not statistically significant	High	High		Towards null		Y	Y	Due to the fact that RIPostC is a significant treatment method and not a simple drug treatment, it is easy to distinguish the differences. Therefore, researchers and patients are aware that blinding is not possible	N	No patients expressed dissatisfaction or requested a group change with different treatment methods	NA		NA		Y	Both groups were analyzed based on intervention allocation	NA		Low	Low				Y	All enrolled patients reported outcome measures	NA		NA		NA		Low
2024/04/28 13.06	Lin 2020	JW	Lin 2020	10.15912/j.cnki.gocm.2020.31.009	RIPostC+Routine treatment	Routine treatment	NIHSS,mRS	Mean ± standard deviation	assignment to intervention (the 'intention-to-treat' effect)	NA	1	Journal article(s) with results of the trial	Y	NI	The article mentions the use of a random number table method	N	The baseline of two sets of basic information and target outcome indicators described in the article is not statistically significant	Some concerns	Some concerns				Y	Y	Due to the fact that RIPostC is a significant treatment method and not a simple drug treatment, it is easy to distinguish the differences. Therefore, researchers and patients are aware that blinding is not possible	N	No patients expressed dissatisfaction or requested a group change with different treatment methods	NA		NA		Y	Both groups were analyzed based on intervention allocation	NA		Low	Low				Y	All enrolled patients reported outcome measures	NA		NA		NA		Low
2024/04/28 13.08	Wu 2021	JW	Wu 2021	沈阳医学院硕士学位论文	RIPostC+Routine treatment	Routine treatment	NIHSS	Mean ± standard deviation	assignment to intervention (the 'intention-to-treat' effect)	NA	1	Journal article(s) with results of the trial	Y	NI	The article mentions the use of a random number table method	N	The baseline of two sets of basic information and target outcome indicators described in the article is not statistically significant	Some concerns	Some concerns				Y	Y	Due to the fact that RIPostC is a significant treatment method and not a simple drug treatment, it is easy to distinguish the differences. Therefore, researchers and patients are aware that blinding is not possible	N	No patients expressed dissatisfaction or requested a group change with different treatment methods	NA		NA		Y	Both groups were analyzed based on intervention allocation	NA		Low	Low				Y	All enrolled patients reported outcome measures	NA		NA		NA		Low
2024/04/28 13.10	Liu 2021	JW	Liu 2021	中国医科大学硕士学位论文	RIPostC+Routine treatment	Routine treatment	NIHSS,mRS,BI	Mean ± standard deviation	assignment to intervention (the 'intention-to-treat' effect)	NA	1	Journal article(s) with results of the trial	NI	NI	Only mentioned random, not mentioned in the article	N	The baseline of two sets of basic information and target outcome indicators described in the article is not statistically significant	Some concerns	Some concerns				Y	Y	Due to the fact that RIPostC is a significant treatment method and not a simple drug treatment, it is easy to distinguish the differences. Therefore, researchers and patients are aware that blinding is not possible	N	No patients expressed dissatisfaction or requested a group change with different treatment methods	NA		NA		Y	Both groups were analyzed based on intervention allocation	NA		Low	Low				Y	All enrolled patients reported outcome measures	NA		NA		NA		Low
2024/04/28 13.11	Chen 2021	JW	Chen 2021	沈阳医学院硕士学位论文	RIPostC+Routine treatment	Routine treatment	NIHSS	Mean ± standard deviation	assignment to intervention (the 'intention-to-treat' effect)	NA	1	Journal article(s) with results of the trial	Y	NI	The article mentions the use of a random number table method	N	The baseline of two sets of basic information and target outcome indicators described in the article is not statistically significant	Some concerns	Some concerns				Y	Y	Due to the fact that RIPostC is a significant treatment method and not a simple drug treatment, it is easy to distinguish the differences. Therefore, researchers and patients are aware that blinding is not possible	N	No patients expressed dissatisfaction or requested a group change with different treatment methods	NA		NA		Y	Both groups were analyzed based on intervention allocation	NA		Low	Low				Y	All enrolled patients reported outcome measures	NA		NA		NA		Low
2024/04/28 13.14	Zhou 2021	JW	Zhou 2021	Chin J Convalescent Med，May 2021，Vol.30，No.5	RIPostC+Routine treatment	Routine treatment	NIHSS,FIB	Mean ± standard deviation	assignment to intervention (the 'intention-to-treat' effect)	NA	1	Journal article(s) with results of the trial	NI	PN	Not mentioned in the article	N	The baseline of two sets of basic information and target outcome indicators described in the article is not statistically significant_x000D_	High	High				Y	Y	Due to the fact that RIPostC is a significant treatment method and not a simple drug treatment, it is easy to distinguish the differences. Therefore, researchers and patients are aware that blinding is not possible	N	No patients expressed dissatisfaction or requested a group change with different treatment methods	NA		NA		Y	Both groups were analyzed based on intervention allocation	NA		Low	Low				PY	All enrolled patients reported outcome measures	NA		NA		NA		Low
2024/04/28 13.16	Li 2021	JW	Li 2021	１０．３９６９／ｊ．ｉｓｓｎ．１００９－０１２６．２０２１．０７．０１５	RIPostC+Routine treatment	Routine treatment	NIHSS,BI	Mean ± standard deviation	assignment to intervention (the 'intention-to-treat' effect)	NA	1	Journal article(s) with results of the trial	NI	PN	Not mentioned in the article	N	The baseline of two sets of basic information and target outcome indicators described in the article is not statistically significant	High	High				Y	Y	Due to the fact that RIPostC is a significant treatment method and not a simple drug treatment, it is easy to distinguish the differences. Therefore, researchers and patients are aware that blinding is not possible	N	No patients expressed dissatisfaction or requested a group change with different treatment methods	NA		NA		Y	Both groups were analyzed based on intervention allocation	NA		Low	Low				Y	All enrolled patients reported outcome measures	NA		NA		NA		Low
2024/04/28 13.18	Dai 2022	JW	Dai 2022	沈阳医学院硕士学位论文	RIPostC+Routine treatment	Routine treatment	NIHSS,mRS	Mean ± standard deviation	assignment to intervention (the 'intention-to-treat' effect)	NA	1	Journal article(s) with results of the trial	NI	NI	Only mentioned random, not mentioned in the article	N	The baseline of two sets of basic information and target outcome indicators described in the article is not statistically significant	Some concerns	Some concerns				Y	Y	Due to the fact that RIPostC is a significant treatment method and not a simple drug treatment, it is easy to distinguish the differences. Therefore, researchers and patients are aware that blinding is not possible	N	No patients expressed dissatisfaction or requested a group change with different treatment methods	NA		NA		Y	Both groups were analyzed based on intervention allocation	NA		Low	Low				Y	All enrolled patients reported outcome measures	NA		NA		NA		Low
2024/04/28 13.20	Wu 2022	JW	Wu 2022	沈阳医学院硕士学位论文	RIPostC+Routine treatment	Routine treatment	NIHSS,mRS,IL-6	Mean ± standard deviation	assignment to intervention (the 'intention-to-treat' effect)	NA	1	Journal article(s) with results of the trial	NI	NI	Only mentioned random, not mentioned in the article	N	The baseline of two sets of basic information and target outcome indicators described in the article is not statistically significant	Some concerns	Some concerns				Y	Y	Due to the fact that RIPostC is a significant treatment method and not a simple drug treatment, it is easy to distinguish the differences. Therefore, researchers and patients are aware that blinding is not possible	N	No patients expressed dissatisfaction or requested a group change with different treatment methods	NA		NA		Y	Both groups were analyzed based on intervention allocation	NA		Low	Low				Y	All enrolled patients reported outcome measures	NA		NA		NA		Low
2024/04/28 13.22	Wang 2022	JW	Wang 2022	沈阳医学院硕士学位论文	RIPostC+Routine treatment	Routine treatment	NIHSS,mRS	Mean ± standard deviation	assignment to intervention (the 'intention-to-treat' effect)	NA	1	Journal article(s) with results of the trial	Y	NI	The article mentions the use of a random number table method	N	The baseline of two sets of basic information and target outcome indicators described in the article is not statistically significant	Some concerns	Some concerns				Y	Y	Due to the fact that RIPostC is a significant treatment method and not a simple drug treatment, it is easy to distinguish the differences. Therefore, researchers and patients are aware that blinding is not possible	N	No patients expressed dissatisfaction or requested a group change with different treatment methods	NA		NA		Y	Both groups were analyzed based on intervention allocation	NA		Low	Low				Y	All enrolled patients reported outcome measures	NA		NA		NA		Low
2024/04/28 13.24	Qu 2022	JW	Qu 2022	Vol. 33 No. 8 Journal of Aerospace Medicine Aug 2022	RIPostC+Routine treatment	Routine treatment	NIHSS,mRS	Mean ± standard deviation	assignment to intervention (the 'intention-to-treat' effect)	NA	1	Journal article(s) with results of the trial	Y	NI	The article mentions the use of a random number table method	N	The baseline of two sets of basic information and target outcome indicators described in the article is not statistically significant	Some concerns	Some concerns				Y	Y	Due to the fact that RIPostC is a significant treatment method and not a simple drug treatment, it is easy to distinguish the differences. Therefore, researchers and patients are aware that blinding is not possible	N	No patients expressed dissatisfaction or requested a group change with different treatment methods	NA		NA		Y	Both groups were analyzed based on intervention allocation	NA		Low	Low				Y	All enrolled patients reported outcome measures	NA		NA		NA		Low
2024/04/28 13.26	Sun 2022	JW	Sun 2022	10.15932/j.0253-9713.2022.12.004	rt-PA+RIPostC+Routine treatment	rt-PA+Routine treatment	NIHSS,mRS,BI	Mean ± standard deviation	assignment to intervention (the 'intention-to-treat' effect)	NA	1	Journal article(s) with results of the trial	Y	NI	The article mentions the use of a random number table method	N	The baseline of two sets of basic information and target outcome indicators described in the article is not statistically significant	Some concerns	Some concerns				Y	Y	Due to the fact that RIPostC is a significant treatment method and not a simple drug treatment, it is easy to distinguish the differences. Therefore, researchers and patients are aware that blinding is not possible	N	No patients expressed dissatisfaction or requested a group change with different treatment methods	NA		NA		Y	Both groups were analyzed based on intervention allocation	NA		Low	Low				Y	All enrolled patients reported outcome measures	NA		NA		NA		Low
2024/04/28 13.28	Feng 2022	JW	Feng 2022	10.12114/j.issn.1008-5971.2022.00.314	RIPostC+Routine treatment	Routine treatment	NIHSS,CRP,IL-6,BDNF,TNF-α	Mean ± standard deviation	assignment to intervention (the 'intention-to-treat' effect)	NA	1	Journal article(s) with results of the trial	NI	PN	Not mentioned in the article	N	The baseline of two sets of basic information and target outcome indicators described in the article is not statistically significant	High	High		Towards null		Y	Y	Due to the fact that RIPostC is a significant treatment method and not a simple drug treatment, it is easy to distinguish the differences. Therefore, researchers and patients are aware that blinding is not possible	N	No patients expressed dissatisfaction or requested a group change with different treatment methods	NA		NA		Y	Both groups were analyzed based on intervention allocation	NA		Low	Low				Y	All enrolled patients reported outcome measures	NA		NA		NA		Low
2024/04/28 13.30	Guo 2023	JW	Guo 2023	１０． １９５２８ ／ ｊ． ｉｓｓｎ． １００３ － ３５４８． ２０２３． ０６． ０１０	rt-PA+RIPostC+Routine treatment	rt-PA+Routine treatment	NIHSS	Mean ± standard deviation	assignment to intervention (the 'intention-to-treat' effect)	NA	1	Journal article(s) with results of the trial	NI	PN	Not mentioned in the article	N	The baseline of two sets of basic information and target outcome indicators described in the article is not statistically significant	High	High		Towards null		Y	Y	Due to the fact that RIPostC is a significant treatment method and not a simple drug treatment, it is easy to distinguish the differences. Therefore, researchers and patients are aware that blinding is not possible	N	No patients expressed dissatisfaction or requested a group change with different treatment methods	NA		NA		Y	Both groups were analyzed based on intervention allocation	NA		Low	Low				Y	All enrolled patients reported outcome measures	NA		NA		NA		Low
2024/04/28 13.32	Zhao 2023	JW	Zhao 2023	10.12114/j.issn.1008-5971.2023.00.211	RIPostC+Routine treatment	Routine treatment	NIHSS,mRS,BI	Mean ± standard deviation	assignment to intervention (the 'intention-to-treat' effect)	NA	1	Journal article(s) with results of the trial	NI	PN	Not mentioned in the article	N	The baseline of two sets of basic information and target outcome indicators described in the article is not statistically significant	High	High		Towards null		Y	Y	Due to the fact that RIPostC is a significant treatment method and not a simple drug treatment, it is easy to distinguish the differences. Therefore, researchers and patients are aware that blinding is not possible	N	No patients expressed dissatisfaction or requested a group change with different treatment methods	NA		NA		Y	Both groups were analyzed based on intervention allocation	NA		Low	Low				Y	All enrolled patients reported outcome measures	NA		NA		NA		Low
2024/04/28 13.33	Peng 2014	JW	Peng 2014	10.13517/j.cnki.ccm.2014.04.005	RIPostC+Routine treatment	Routine treatment	NIHSS,BI	Mean ± standard deviation	assignment to intervention (the 'intention-to-treat' effect)	NA	1	Journal article(s) with results of the trial	NI	NI	Only mentioned random, not mentioned in the article	N	The baseline of two sets of basic information and target outcome indicators described in the article is not statistically significant	Some concerns	Some concerns				Y	Y	Due to the fact that RIPostC is a significant treatment method and not a simple drug treatment, it is easy to distinguish the differences. Therefore, researchers and patients are aware that blinding is not possible	N	No patients expressed dissatisfaction or requested a group change with different treatment methods	NA		NA		Y	Both groups were analyzed based on intervention allocation	NA		Low	Low				Y	All enrolled patients reported outcome measures	NA		NA		NA		Low
2024/04/28 13.35	Meng 2016	JW	Meng 2016	10． 3969 /j． issn． 1671 － 4695． 2016． 09． 006	RIPostC+Routine treatment	Routine treatment	NIHSS	Mean ± standard deviation	assignment to intervention (the 'intention-to-treat' effect)	NA	1	Journal article(s) with results of the trial	NI	NI	Only mentioned random, not mentioned in the article	N	The baseline of two sets of basic information and target outcome indicators described in the article is not statistically significant	Some concerns	Some concerns				Y	Y	Due to the fact that RIPostC is a significant treatment method and not a simple drug treatment, it is easy to distinguish the differences. Therefore, researchers and patients are aware that blinding is not possible	N	No patients expressed dissatisfaction or requested a group change with different treatment methods	NA		NA		Y	Both groups were analyzed based on intervention allocation	NA		Low	Low				Y	All enrolled patients reported outcome measures	NA		NA		NA		Low
2024/04/28 13.36	Shi 2017	JW	Shi 2017	10.19845/j.cnki.zfysjjbzz.2017.05.011	RIPostC+Routine treatment	Routine treatment	NIHSS,mRS	Mean ± standard deviation	assignment to intervention (the 'intention-to-treat' effect)	NA	1	Journal article(s) with results of the trial	NI	NI	Only mentioned random, not mentioned in the article	NI	The baseline of two sets of basic information and target outcome indicators described in the article is not statistically significant	Some concerns	Some concerns				Y	Y	Due to the fact that RIPostC is a significant treatment method and not a simple drug treatment, it is easy to distinguish the differences. Therefore, researchers and patients are aware that blinding is not possible	N	No patients expressed dissatisfaction or requested a group change with different treatment methods	NA		NA		Y	Both groups were analyzed based on intervention allocation	NA		Low	Low				Y	All enrolled patients reported outcome measures	NA		NA		NA		Low
2024/04/28 13.39	Wang 2012	JW	Wang 2012	10.19845/j.cnki.zfysjjbzz.2012.05.014	RIPostC+Routine treatment	Routine treatment	NIHSS,CRP,FIB,D-D	Mean ± standard deviation	assignment to intervention (the 'intention-to-treat' effect)	NA	1	Journal article(s) with results of the trial	NI	NI	Only mentioned random, not mentioned in the article	N	The baseline of two sets of basic information and target outcome indicators described in the article is not statistically significant	Some concerns	Some concerns				Y	Y	Due to the fact that RIPostC is a significant treatment method and not a simple drug treatment, it is easy to distinguish the differences. Therefore, researchers and patients are aware that blinding is not possible	N	No patients expressed dissatisfaction or requested a group change with different treatment methods	NA		NA		Y	Both groups were analyzed based on intervention allocation	NA		Low	Low				Y	All enrolled patients reported outcome measures	NA		NA		NA		Low
2024/04/28 13.41	Tian 2020	JW	Tian 2020	10.16282/j.cnki.cn11-9336/r.2020.15.054	RIPostC+Routine treatment	Routine treatment	NIHSS,BDNF	Mean ± standard deviation	assignment to intervention (the 'intention-to-treat' effect)	NA	1	Journal article(s) with results of the trial	Y	NI	The article mentions the use of a random number table method	N	The baseline of two sets of basic information and target outcome indicators described in the article is not statistically significant	Some concerns	Some concerns				Y	Y	Due to the fact that RIPostC is a significant treatment method and not a simple drug treatment, it is easy to distinguish the differences. Therefore, researchers and patients are aware that blinding is not possible	N	No patients expressed dissatisfaction or requested a group change with different treatment methods	NA		NA		Y	Both groups were analyzed based on intervention allocation	NA		Low	Low				Y	All enrolled patients reported outcome measures	NA		NA		NA		Low
2024/04/28 13.42	Wlh 2012	JW	Wlh 2012	黑龙江医药科学 2012年10月第35卷第5期	RIPostC+Routine treatment	Routine treatment	NIHSS,BDNF	Mean ± standard deviation	assignment to intervention (the 'intention-to-treat' effect)	NA	1	Journal article(s) with results of the trial	NI	NI	Only mentioned random, not mentioned in the article	N	The baseline of two sets of basic information and target outcome indicators described in the article is not statistically significant	Some concerns	Some concerns				Y	Y	Due to the fact that RIPostC is a significant treatment method and not a simple drug treatment, it is easy to distinguish the differences. Therefore, researchers and patients are aware that blinding is not possible	N	No patients expressed dissatisfaction or requested a group change with different treatment methods	NA		NA		Y	Both groups were analyzed based on intervention allocation	NA		Low	Low				Y	All enrolled patients reported outcome measures	NA		NA		NA		Low
2024/04/28 13.44	Wu 2019	JW	Wu 2019	10．19296 /j．cnki．1008－2409．2019－03－001	RIPostC+Routine treatment	Routine treatment	NIHSS	Mean ± standard deviation	assignment to intervention (the 'intention-to-treat' effect)	NA	1	Journal article(s) with results of the trial	NI	NI	Only mentioned random, not mentioned in the article	N	The baseline of two sets of basic information and target outcome indicators described in the article is not statistically significant	Some concerns	Some concerns				Y	Y	Participants Due to the fact that RIPostC is a significant treatment method and not a simple drug treatment, it is easy to distinguish the differences. Therefore, researchers and patients are aware that blinding is not possibledifferent procedures that cannot be blinded	N	No patients expressed dissatisfaction or requested a group change with different treatment methods	NA		NA		Y	Both groups were analyzed based on intervention allocation	NA		Low	Low				Y	All enrolled patients reported outcome measures	NA		NA		NA		Low
2024/04/28 13.46	Zhang 2015	JW	Zhang 2015	10. 3969 /j. issn. 1005-9202. 2015. 22. 039	RIPostC+Routine treatment	Routine treatment	NIHSS,FIB,D-D,CRP	Mean ± standard deviation	assignment to intervention (the 'intention-to-treat' effect)	NA	1	Journal article(s) with results of the trial	Y	NI	The article mentions the use of a random number table method	N	The baseline of two sets of basic information and target outcome indicators described in the article is not statistically significant	Some concerns	Some concerns				Y	Y	Due to the fact that RIPostC is a significant treatment method and not a simple drug treatment, it is easy to distinguish the differences. Therefore, researchers and patients are aware that blinding is not possible	N	No patients expressed dissatisfaction or requested a group change with different treatment methods	NA		NA		Y	Both groups were analyzed based on intervention allocation	NA		Low	Low				Y	All enrolled patients reported outcome measures	NA		NA		NA		Low
2024/04/28 13.47	Zhao 2021	JW	Zhao 2021	Cardio-Cerebrovasc Dis Prev Treat,June 2021,Vol.21,No.3	RIPostC+Routine treatment	Routine treatment	NIHSS,BI	Mean ± standard deviation	assignment to intervention (the 'intention-to-treat' effect)	NA	1	Journal article(s) with results of the trial	Y	NI	The article mentions the use of a random number table method	N	The baseline of two sets of basic information and target outcome indicators described in the article is not statistically significant	Some concerns	Some concerns				Y	Y	Due to the fact that RIPostC is a significant treatment method and not a simple drug treatment, it is easy to distinguish the differences. Therefore, researchers and patients are aware that blinding is not possible	N	No patients expressed dissatisfaction or requested a group change with different treatment methods	NA		NA		Y	Both groups were analyzed based on intervention allocation	NA		Low	Low				Y	All enrolled patients reported outcome measures	NA		NA		NA		Low
[truncated: 35 more columns]

## Sheet: Summary
Unique ID	Reviewer	Study ID	Reference	Experimental	Comparator	Outcome	Result	Aim	Effect of adhering to intervention?	Weight	Randomization process	Deviations from intended interventions	Mising outcome data	Measurement of the outcome	Selection of the reported result	Overall Bias					Randomization process	Deviations from intended interventions	Mising outcome data	Measurement of the outcome	Selection of the reported result	Overall Bias
Chen 2016	JW	Chen 2016	CHINA MODERN DOCTOR Vol. 54 No. 9 March 2016	RIpostC+Routine treatment	Routine treatment	NIHSS	Mean ± standard deviation	assignment to intervention (the 'intention-to-treat' effect)	NA	1	Some concerns	Some concerns	Low	Low	Some concerns	Some concerns				Assignment to intervention (the 'intention-to-treat' effect)
Fan 2017	JW	Fan 2017	Chin J Diffic and Compl Cas, November 2017, Vol. 16 No.11	RIPostC+Routine treatment	Routine treatment	NIHSS, BI	Mean ± standard deviation	assignment to intervention (the 'intention-to-treat' effect)	NA	1	Some concerns	Some concerns	Low	Low	Some concerns	Some concerns				Total number of study = 38
Huang 2016	JW	Huang 2016	10. 3969 /j. issn. 1007 － 9572. 2016. 23. 005	RIPostC+Routine treatment	Routine treatment	NIHSS,mRS	Mean ± standard deviation	assignment to intervention (the 'intention-to-treat' effect)	NA	1	Some concerns	Low	Low	Low	Some concerns	Some concerns				Low risk	0	92.1	100	100	0	0
Yao 2022	JW	Yao 2022	１０．３９６９ ／ ｊ．ｉｓｓｎ．１００６－６２３３．２０２２．０３．０１４	RIPostC+Routine treatment	Routine treatment	NIHSS,mRS,BI	Mean ± standard deviation	assignment to intervention (the 'intention-to-treat' effect)	NA	1	Some concerns	Some concerns	Low	Low	Some concerns	Some concerns				Some concerns	84.2	7.9	0	0	100	84.2
Liu 2016	JW	Liu 2016	ＣＨＩＮＡ ＨＥＡＬＴＨ ＣＡＲＥ ＆ ＮＵＴＲＩＴＩＯＮ	RIPostC+Routine treatment	Routine treatment	NIHSS	Mean ± standard deviation	assignment to intervention (the 'intention-to-treat' effect)	NA	1	Some concerns	Low	Low	Low	Some concerns	Some concerns				High risk	15.8	0	0	0	0	15.8
Jiang 2016	JW	Jiang 2016	10. 3969 /j. issn. 1005-9202. 2016. 04. 036	RIPostC+Routine treatment	Routine treatment	NIHSS,CRP	Mean ± standard deviation	assignment to intervention (the 'intention-to-treat' effect)	NA	1	Some concerns	Low	Low	Low	Some concerns	Some concerns				Adhering to intervention (the 'per-protocol' effect)
Zhou 2018	JW	Zhou 2018	10． 3969 /j． issn． 1007-0478． 2018． 02． 005	RIPostC+Routine treatment	Routine treatment	NIHSS,CRP,TNF-α,IL-6	Mean ± standard deviation	assignment to intervention (the 'intention-to-treat' effect)	NA	1	Some concerns	Low	Low	Low	Some concerns	Some concerns				Total number of study = 0
Kuang 2019	JW	Kuang 2019	The Journal of Practical Medicine 2019 Vol.35 No.14	RIPostC+Routine treatment	Routine treatment	NIHSS,BI	Mean ± standard deviation	assignment to intervention (the 'intention-to-treat' effect)	NA	1	Some concerns	Low	Low	Low	Some concerns	Some concerns				Low risk
Fang 2020	JW	Fang 2020	安徽卫生职业技术学院学报 2020 年 19 卷第 1 期	RIPostC+Routine treatment	Routine treatment	NIHSS,D-D	Mean ± standard deviation	assignment to intervention (the 'intention-to-treat' effect)	NA	1	Some concerns	Low	Low	Low	Some concerns	Some concerns				Some concerns
Mai 2020	JW	Mai 2020	新疆医科大学硕士学位论文	RIPostC+Routine treatment	Routine treatment	NIHSS,mRS,BI	Mean ± standard deviation	assignment to intervention (the 'intention-to-treat' effect)	NA	1	Some concerns	Low	Low	Low	Some concerns	Some concerns				High risk
Zhang 2020	JW	Zhang 2020	Medical Equipment，March. 2020，Vol. 33，No. 6	RIPostC+Routine treatment	Routine treatment	NHSS	Mean ± standard deviation	assignment to intervention (the 'intention-to-treat' effect)	NA	1	Some concerns	Low	Low	Low	Some concerns	Some concerns
Liu 2020	JW	Liu 2020	中国当代医药 2020 年 5 月第 27 卷第 13 期	RIPostC+Routine treatment	Routine treatment	NIHSS	Mean ± standard deviation	assignment to intervention (the 'intention-to-treat' effect)	NA	1	Some concerns	Low	Low	Low	Some concerns	Some concerns
Li 2020	JW	Li 2020	华北理工大学硕士学位论文	RIPostC+Routine treatment	Routine treatment	NIHSS,BI,FIB	Mean ± standard deviation	assignment to intervention (the 'intention-to-treat' effect)	NA	1	Some concerns	Low	Low	Low	Some concerns	Some concerns
Lww 2020	JW	Lww 2020	长春中医药大学 2020 届硕士学位论文	RIPostC+Routine treatment	Routine treatment	NIHSS,mRS,IL-6	Mean ± standard deviation	assignment to intervention (the 'intention-to-treat' effect)	NA	1	Some concerns	Low	Low	Low	Some concerns	Some concerns
Chen 2020	JW	Chen 2020	10. 3969/ j. issn. 0253-9802. 2020. 11. 005	rt-PA+RIPostC+Routine treatment	rt-PA+Routine treatment	NIHSS,BI,CRP,FIB,IL-6,D-D	Mean ± standard deviation	assignment to intervention (the 'intention-to-treat' effect)	NA	1	High	Low	Low	Low	Some concerns	High
Lin 2020	JW	Lin 2020	10.15912/j.cnki.gocm.2020.31.009	RIPostC+Routine treatment	Routine treatment	NIHSS,mRS	Mean ± standard deviation	assignment to intervention (the 'intention-to-treat' effect)	NA	1	Some concerns	Low	Low	Low	Some concerns	Some concerns
Wu 2021	JW	Wu 2021	沈阳医学院硕士学位论文	RIPostC+Routine treatment	Routine treatment	NIHSS	Mean ± standard deviation	assignment to intervention (the 'intention-to-treat' effect)	NA	1	Some concerns	Low	Low	Low	Some concerns	Some concerns
Liu 2021	JW	Liu 2021	中国医科大学硕士学位论文	RIPostC+Routine treatment	Routine treatment	NIHSS,mRS,BI	Mean ± standard deviation	assignment to intervention (the 'intention-to-treat' effect)	NA	1	Some concerns	Low	Low	Low	Some concerns	Some concerns
Chen 2021	JW	Chen 2021	沈阳医学院硕士学位论文	RIPostC+Routine treatment	Routine treatment	NIHSS	Mean ± standard deviation	assignment to intervention (the 'intention-to-treat' effect)	NA	1	Some concerns	Low	Low	Low	Some concerns	Some concerns
Zhou 2021	JW	Zhou 2021	Chin J Convalescent Med，May 2021，Vol.30，No.5	RIPostC+Routine treatment	Routine treatment	NIHSS,FIB	Mean ± standard deviation	assignment to intervention (the 'intention-to-treat' effect)	NA	1	High	Low	Low	Low	Some concerns	High
Li 2021	JW	Li 2021	１０．３９６９／ｊ．ｉｓｓｎ．１００９－０１２６．２０２１．０７．０１５	RIPostC+Routine treatment	Routine treatment	NIHSS,BI	Mean ± standard deviation	assignment to intervention (the 'intention-to-treat' effect)	NA	1	High	Low	Low	Low	Some concerns	High
Dai 2022	JW	Dai 2022	沈阳医学院硕士学位论文	RIPostC+Routine treatment	Routine treatment	NIHSS,mRS	Mean ± standard deviation	assignment to intervention (the 'intention-to-treat' effect)	NA	1	Some concerns	Low	Low	Low	Some concerns	Some concerns
Wu 2022	JW	Wu 2022	沈阳医学院硕士学位论文	RIPostC+Routine treatment	Routine treatment	NIHSS,mRS,IL-6	Mean ± standard deviation	assignment to intervention (the 'intention-to-treat' effect)	NA	1	Some concerns	Low	Low	Low	Some concerns	Some concerns
Wang 2022	JW	Wang 2022	沈阳医学院硕士学位论文	RIPostC+Routine treatment	Routine treatment	NIHSS,mRS	Mean ± standard deviation	assignment to intervention (the 'intention-to-treat' effect)	NA	1	Some concerns	Low	Low	Low	Some concerns	Some concerns
Qu 2022	JW	Qu 2022	Vol. 33 No. 8 Journal of Aerospace Medicine Aug 2022	RIPostC+Routine treatment	Routine treatment	NIHSS,mRS	Mean ± standard deviation	assignment to intervention (the 'intention-to-treat' effect)	NA	1	Some concerns	Low	Low	Low	Some concerns	Some concerns
Sun 2022	JW	Sun 2022	10.15932/j.0253-9713.2022.12.004	rt-PA+RIPostC+Routine treatment	rt-PA+Routine treatment	NIHSS,mRS,BI	Mean ± standard deviation	assignment to intervention (the 'intention-to-treat' effect)	NA	1	Some concerns	Low	Low	Low	Some concerns	Some concerns
Feng 2022	JW	Feng 2022	10.12114/j.issn.1008-5971.2022.00.314	RIPostC+Routine treatment	Routine treatment	NIHSS,CRP,IL-6,BDNF,TNF-α	Mean ± standard deviation	assignment to intervention (the 'intention-to-treat' effect)	NA	1	High	Low	Low	Low	Some concerns	High
Guo 2023	JW	Guo 2023	１０． １９５２８ ／ ｊ． ｉｓｓｎ． １００３ － ３５４８． ２０２３． ０６． ０１０	rt-PA+RIPostC+Routine treatment	rt-PA+Routine treatment	NIHSS	Mean ± standard deviation	assignment to intervention (the 'intention-to-treat' effect)	NA	1	High	Low	Low	Low	Some concerns	High
Zhao 2023	JW	Zhao 2023	10.12114/j.issn.1008-5971.2023.00.211	RIPostC+Routine treatment	Routine treatment	NIHSS,mRS,BI	Mean ± standard deviation	assignment to intervention (the 'intention-to-treat' effect)	NA	1	High	Low	Low	Low	Some concerns	High
Peng 2014	JW	Peng 2014	10.13517/j.cnki.ccm.2014.04.005	RIPostC+Routine treatment	Routine treatment	NIHSS,BI	Mean ± standard deviation	assignment to intervention (the 'intention-to-treat' effect)	NA	1	Some concerns	Low	Low	Low	Some concerns	Some concerns
Meng 2016	JW	Meng 2016	10． 3969 /j． issn． 1671 － 4695． 2016． 09． 006	RIPostC+Routine treatment	Routine treatment	NIHSS	Mean ± standard deviation	assignment to intervention (the 'intention-to-treat' effect)	NA	1	Some concerns	Low	Low	Low	Some concerns	Some concerns
Shi 2017	JW	Shi 2017	10.19845/j.cnki.zfysjjbzz.2017.05.011	RIPostC+Routine treatment	Routine treatment	NIHSS,mRS	Mean ± standard deviation	assignment to intervention (the 'intention-to-treat' effect)	NA	1	Some concerns	Low	Low	Low	Some concerns	Some concerns
Wang 2012	JW	Wang 2012	10.19845/j.cnki.zfysjjbzz.2012.05.014	RIPostC+Routine treatment	Routine treatment	NIHSS,CRP,FIB,D-D	Mean ± standard deviation	assignment to intervention (the 'intention-to-treat' effect)	NA	1	Some concerns	Low	Low	Low	Some concerns	Some concerns
Tian 2020	JW	Tian 2020	10.16282/j.cnki.cn11-9336/r.2020.15.054	RIPostC+Routine treatment	Routine treatment	NIHSS,BDNF	Mean ± standard deviation	assignment to intervention (the 'intention-to-treat' effect)	NA	1	Some concerns	Low	Low	Low	Some concerns	Some concerns
Wlh 2012	JW	Wlh 2012	黑龙江医药科学 2012年10月第35卷第5期	RIPostC+Routine treatment	Routine treatment	NIHSS,BDNF	Mean ± standard deviation	assignment to intervention (the 'intention-to-treat' effect)	NA	1	Some concerns	Low	Low	Low	Some concerns	Some concerns
Wu 2019	JW	Wu 2019	10．19296 /j．cnki．1008－2409．2019－03－001	RIPostC+Routine treatment	Routine treatment	NIHSS	Mean ± standard deviation	assignment to intervention (the 'intention-to-treat' effect)	NA	1	Some concerns	Low	Low	Low	Some concerns	Some concerns
Zhang 2015	JW	Zhang 2015	10. 3969 /j. issn. 1005-9202. 2015. 22. 039	RIPostC+Routine treatment	Routine treatment	NIHSS,FIB,D-D,CRP	Mean ± standard deviation	assignment to intervention (the 'intention-to-treat' effect)	NA	1	Some concerns	Low	Low	Low	Some concerns	Some concerns
Zhao 2021	JW	Zhao 2021	Cardio-Cerebrovasc Dis Prev Treat,June 2021,Vol.21,No.3	RIPostC+Routine treatment	Routine treatment	NIHSS,BI	Mean ± standard deviation	assignment to intervention (the 'intention-to-treat' effect)	NA	1	Some concerns	Low	Low	Low	Some concerns	Some concerns

## Sheet: Figures
Studies with intention-to-treat	Unique ID	Study ID	Experimental	Comparator	Outcome	Weight	Randomization process	Deviations from intended interventions	Missing outcome data	Measurement of the outcome	Selection of the reported result	Overall					Studies with pre-protocol	Unique ID	Study ID	Experimental	Comparator	Outcome	Weight	Randomization process	Deviations from intended interventions	Missing outcome data	Measurement of the outcome	Selection of the reported result	Overall
	Chen 2016	Chen 2016	RIpostC+Routine treatment	Routine treatment	NIHSS	1									Low risk
	Fan 2017	Fan 2017	RIPostC+Routine treatment	Routine treatment	NIHSS, BI	1									Some concerns
	Huang 2016	Huang 2016	RIPostC+Routine treatment	Routine treatment	NIHSS,mRS	1									High risk
	Yao 2022	Yao 2022	RIPostC+Routine treatment	Routine treatment	NIHSS,mRS,BI	1
	Liu 2016	Liu 2016	RIPostC+Routine treatment	Routine treatment	NIHSS	1
	Jiang 2016	Jiang 2016	RIPostC+Routine treatment	Routine treatment	NIHSS,CRP	1
	Zhou 2018	Zhou 2018	RIPostC+Routine treatment	Routine treatment	NIHSS,CRP,TNF-α,IL-6	1
	Kuang 2019	Kuang 2019	RIPostC+Routine treatment	Routine treatment	NIHSS,BI	1
	Fang 2020	Fang 2020	RIPostC+Routine treatment	Routine treatment	NIHSS,D-D	1
	Mai 2020	Mai 2020	RIPostC+Routine treatment	Routine treatment	NIHSS,mRS,BI	1
	Zhang 2020	Zhang 2020	RIPostC+Routine treatment	Routine treatment	NHSS	1
	Liu 2020	Liu 2020	RIPostC+Routine treatment	Routine treatment	NIHSS	1
	Li 2020	Li 2020	RIPostC+Routine treatment	Routine treatment	NIHSS,BI,FIB	1
	Lww 2020	Lww 2020	RIPostC+Routine treatment	Routine treatment	NIHSS,mRS,IL-6	1
	Chen 2020	Chen 2020	rt-PA+RIPostC+Routine treatment	rt-PA+Routine treatment	NIHSS,BI,CRP,FIB,IL-6,D-D	1
	Lin 2020	Lin 2020	RIPostC+Routine treatment	Routine treatment	NIHSS,mRS	1
	Wu 2021	Wu 2021	RIPostC+Routine treatment	Routine treatment	NIHSS	1
	Liu 2021	Liu 2021	RIPostC+Routine treatment	Routine treatment	NIHSS,mRS,BI	1
	Chen 2021	Chen 2021	RIPostC+Routine treatment	Routine treatment	NIHSS	1
	Zhou 2021	Zhou 2021	RIPostC+Routine treatment	Routine treatment	NIHSS,FIB	1
	Li 2021	Li 2021	RIPostC+Routine treatment	Routine treatment	NIHSS,BI	1
	Dai 2022	Dai 2022	RIPostC+Routine treatment	Routine treatment	NIHSS,mRS	1
	Wu 2022	Wu 2022	RIPostC+Routine treatment	Routine treatment	NIHSS,mRS,IL-6	1
	Wang 2022	Wang 2022	RIPostC+Routine treatment	Routine treatment	NIHSS,mRS	1
	Qu 2022	Qu 2022	RIPostC+Routine treatment	Routine treatment	NIHSS,mRS	1
	Sun 2022	Sun 2022	rt-PA+RIPostC+Routine treatment	rt-PA+Routine treatment	NIHSS,mRS,BI	1
	Feng 2022	Feng 2022	RIPostC+Routine treatment	Routine treatment	NIHSS,CRP,IL-6,BDNF,TNF-α	1
	Guo 2023	Guo 2023	rt-PA+RIPostC+Routine treatment	rt-PA+Routine treatment	NIHSS	1
	Zhao 2023	Zhao 2023	RIPostC+Routine treatment	Routine treatment	NIHSS,mRS,BI	1
	Peng 2014	Peng 2014	RIPostC+Routine treatment	Routine treatment	NIHSS,BI	1
	Meng 2016	Meng 2016	RIPostC+Routine treatment	Routine treatment	NIHSS	1
	Shi 2017	Shi 2017	RIPostC+Routine treatment	Routine treatment	NIHSS,mRS	1
	Wang 2012	Wang 2012	RIPostC+Routine treatment	Routine treatment	NIHSS,CRP,FIB,D-D	1
	Tian 2020	Tian 2020	RIPostC+Routine treatment	Routine treatment	NIHSS,BDNF	1
	Wlh 2012	Wlh 2012	RIPostC+Routine treatment	Routine treatment	NIHSS,BDNF	1
	Wu 2019	Wu 2019	RIPostC+Routine treatment	Routine treatment	NIHSS	1
	Zhang 2015	Zhang 2015	RIPostC+Routine treatment	Routine treatment	NIHSS,FIB,D-D,CRP	1
	Zhao 2021	Zhao 2021	RIPostC+Routine treatment	Routine treatment	NIHSS,BI	1

## Sheet: Print (ITT)
Unique ID	Chen 2016	Study ID	Chen 2016	Assessor	JW
Ref or Label	CHINA MODERN DOCTOR Vol. 54 No. 9 March 2016	Aim	assignment to intervention (the 'intention-to-treat' effect)
Experimental	RIpostC+Routine treatment	Comparator	Routine treatment	Source	Journal article(s) with results of the trial
Outcome	NIHSS	Results	Mean ± standard deviation	Weight	1
Domain	Signalling question			Response	Comments
Bias arising from the randomization process	1.1 Was the allocation sequence random?			NI	only mentioned random, not mentioned in the article
	1.2 Was the allocation sequence concealed until participants were enrolled and assigned to interventions?			NI
	1.3 Did baseline differences between intervention groups suggest a problem with the randomization process?			N	The baseline of two sets of basic information and target outcome indicators described in the article is not statistically significant
	Risk of bias judgement			Some concerns
Bias due to deviations from intended interventions	2.1.Were participants aware of their assigned intervention during the trial?			Y	Due to the fact that RIPostC is a significant treatment method and not a simple drug treatment, it is easy to distinguish the differences. Therefore, researchers and patients are aware that blinding is not possible
	2.2.Were carers and people delivering the interventions aware of participants' assigned intervention during the trial?			Y
	2.3. If Y/PY/NI to 2.1 or 2.2: Were there deviations from the intended intervention that arose because of the experimental context?			NI
	2.4 If Y/PY to 2.3: Were these deviations likely to have affected the outcome?			NA
	2.5. If Y/PY/NI to 2.4: Were these deviations from intended intervention balanced between groups?			NA
	2.6 Was an appropriate analysis used to estimate the effect of assignment to intervention?			Y
	2.7 If N/PN/NI to 2.6: Was there potential for a substantial impact (on the result) of the failure to analyse participants in the group to which they were randomized?			NA
	Risk of bias judgement			Some concerns
Bias due to missing outcome data	3.1 Were data for this outcome available for all, or nearly all, participants randomized?			Y	All enrolled patients reported outcome measures
	3.2 If N/PN/NI to 3.1: Is there evidence that result was not biased by missing outcome data?			NA
	3.3 If N/PN to 3.2: Could missingness in the outcome depend on its true value?			NA
	3.4 If Y/PY/NI to 3.3: Is it likely that missingness in the outcome depended on its true value?			NA
	Risk of bias judgement			Low
Bias in measurement of the outcome	4.1 Was the method of measuring the outcome inappropriate?			N	The outcome indicators reported in the article are commonly used internationally for the treatment and evaluation of cerebral infarction, so there is no unreasonable issue.
	4.2 Could measurement or ascertainment of the outcome have differed between intervention groups?			N	No patients expressed dissatisfaction or requested a group change with different treatment methods
	4.3 Were outcome assessors aware of the intervention received by study participants?			Y
	4.4 If Y/PY/NI to 4.3: Could assessment of the outcome have been influenced by knowledge of intervention received?			N
	4.5 If Y/PY/NI to 4.4: Is it likely that assessment of the outcome was influenced by knowledge of intervention received?			NA
	Risk of bias judgement			Low
Bias in selection of the reported result	5.1 Were the data that produced this result analysed in accordance with a pre-specified analysis plan that was finalized before unblinded outcome data were available for analysis?			NI	The article did not mention whether there was a pre experiment in advance
	5.2 ... multiple eligible outcome measurements (e.g. scales, definitions, time points) within the outcome domain?			NI
	5.3 ... multiple eligible analyses of the data?			NI
	Risk of bias judgement			Some concerns
Overall bias	Risk of bias judgement			Some concerns
Unique ID	Fan 2017	Study ID	Fan 2017	Assessor	JW
Ref or Label	Chin J Diffic and Compl Cas, November 2017, Vol. 16 No.11	Aim	assignment to intervention (the 'intention-to-treat' effect)
Experimental	RIPostC+Routine treatment	Comparator	Routine treatment	Source	Journal article(s) with results of the trial
Outcome	NIHSS, BI	Results	Mean ± standard deviation	Weight	1
Domain	Signalling question			Response	Comments
Bias arising from the randomization process	1.1 Was the allocation sequence random?			Y	The article mentions the use of a random number table method
	1.2 Was the allocation sequence concealed until participants were enrolled and assigned to interventions?			NI
	1.3 Did baseline differences between intervention groups suggest a problem with the randomization process?			N	The baseline of two sets of basic information and target outcome indicators described in the article is not statistically significant
	Risk of bias judgement			Some concerns
Bias due to deviations from intended interventions	2.1.Were participants aware of their assigned intervention during the trial?			Y	Due to the fact that RIPostC is a significant treatment method and not a simple drug treatment, it is easy to distinguish the differences. Therefore, researchers and patients are aware that blinding is not possible
	2.2.Were carers and people delivering the interventions aware of participants' assigned intervention during the trial?			Y
	2.3. If Y/PY/NI to 2.1 or 2.2: Were there deviations from the intended intervention that arose because of the experimental context?			NI
	2.4 If Y/PY to 2.3: Were these deviations likely to have affected the outcome?			NA
	2.5. If Y/PY/NI to 2.4: Were these deviations from intended intervention balanced between groups?			NA
	2.6 Was an appropriate analysis used to estimate the effect of assignment to intervention?			Y
	2.7 If N/PN/NI to 2.6: Was there potential for a substantial impact (on the result) of the failure to analyse participants in the group to which they were randomized?			NA
	Risk of bias judgement			Some concerns
Bias due to missing outcome data	3.1 Were data for this outcome available for all, or nearly all, participants randomized?			Y	All enrolled patients reported outcome measures
	3.2 If N/PN/NI to 3.1: Is there evidence that result was not biased by missing outcome data?			NA
	3.3 If N/PN to 3.2: Could missingness in the outcome depend on its true value?			NA
	3.4 If Y/PY/NI to 3.3: Is it likely that missingness in the outcome depended on its true value?			NA
	Risk of bias judgement			Low
Bias in measurement of the outcome	4.1 Was the method of measuring the outcome inappropriate?			N	The outcome indicators reported in the article are commonly used internationally for the treatment and evaluation of cerebral infarction, so there is no unreasonable issue.
	4.2 Could measurement or ascertainment of the outcome have differed between intervention groups?			N	_x000D_ No patients expressed dissatisfaction or requested a group change with different treatment methods
	4.3 Were outcome assessors aware of the intervention received by study participants?			PY	Researchers are informed
	4.4 If Y/PY/NI to 4.3: Could assessment of the outcome have been influenced by knowledge of intervention received?			N
	4.5 If Y/PY/NI to 4.4: Is it likely that assessment of the outcome was influenced by knowledge of intervention received?			NA
	Risk of bias judgement			Low
Bias in selection of the reported result	5.1 Were the data that produced this result analysed in accordance with a pre-specified analysis plan that was finalized before unblinded outcome data were available for analysis?			NI	The article did not mention whether there was a pre experiment in advance
	5.2 ... multiple eligible outcome measurements (e.g. scales, definitions, time points) within the outcome domain?			NI	Not mentioned in the article
	5.3 ... multiple eligible analyses of the data?			NI	Not mentioned in the article
	Risk of bias judgement			Some concerns
Overall bias	Risk of bias judgement			Some concerns
Unique ID	Huang 2016	Study ID	Huang 2016	Assessor	JW
Ref or Label	10. 3969 /j. issn. 1007 － 9572. 2016. 23. 005	Aim	assignment to intervention (the 'intention-to-treat' effect)
Experimental	RIPostC+Routine treatment	Comparator	Routine treatment	Source	Journal article(s) with results of the trial
Outcome	NIHSS,mRS	Results	Mean ± standard deviation	Weight	1
Domain	Signalling question			Response	Comments
Bias arising from the randomization process	1.1 Was the allocation sequence random?			Y	The article mentions the use of a random number table method
	1.2 Was the allocation sequence concealed until participants were enrolled and assigned to interventions?			NI
	1.3 Did baseline differences between intervention groups suggest a problem with the randomization process?			N	The baseline of two sets of basic information and target outcome indicators described in the article is not statistically significant
	Risk of bias judgement			Some concerns
Bias due to deviations from intended interventions	2.1.Were participants aware of their assigned intervention during the trial?			Y	Due to the fact that RIPostC is a significant treatment method and not a simple drug treatment, it is easy to distinguish the differences. Therefore, researchers and patients are aware that blinding is not possible
	2.2.Were carers and people delivering the interventions aware of participants' assigned intervention during the trial?			Y
	2.3. If Y/PY/NI to 2.1 or 2.2: Were there deviations from the intended intervention that arose because of the experimental context?			PN	No patients expressed dissatisfaction or requested a group change with different treatment methods
	2.4 If Y/PY to 2.3: Were these deviations likely to have affected the outcome?			NA
	2.5. If Y/PY/NI to 2.4: Were these deviations from intended intervention balanced between groups?			NA
	2.6 Was an appropriate analysis used to estimate the effect of assignment to intervention?			PY
	2.7 If N/PN/NI to 2.6: Was there potential for a substantial impact (on the result) of the failure to analyse participants in the group to which they were randomized?			NA
	Risk of bias judgement			Low
Bias due to missing outcome data	3.1 Were data for this outcome available for all, or nearly all, participants randomized?			Y	All enrolled patients reported outcome measures
	3.2 If N/PN/NI to 3.1: Is there evidence that result was not biased by missing outcome data?			NA
	3.3 If N/PN to 3.2: Could missingness in the outcome depend on its true value?			NA
	3.4 If Y/PY/NI to 3.3: Is it likely that missingness in the outcome depended on its true value?			NA
	Risk of bias judgement			Low
Bias in measurement of the outcome	4.1 Was the method of measuring the outcome inappropriate?			N	The outcome indicators reported in the article are commonly used internationally for the treatment and evaluation of cerebral infarction, so there is no unreasonable issue.
	4.2 Could measurement or ascertainment of the outcome have differed between intervention groups?			N
	4.3 Were outcome assessors aware of the intervention received by study participants?			Y	Researchers are informed
	4.4 If Y/PY/NI to 4.3: Could assessment of the outcome have been influenced by knowledge of intervention received?			N	The reported outcome indicators are all objective indicators
	4.5 If Y/PY/NI to 4.4: Is it likely that assessment of the outcome was influenced by knowledge of intervention received?			NA
	Risk of bias judgement			Low
Bias in selection of the reported result	5.1 Were the data that produced this result analysed in accordance with a pre-specified analysis plan that was finalized before unblinded outcome data were available for analysis?			NI	The article did not mention whether there was a pre experiment in advance
	5.2 ... multiple eligible outcome measurements (e.g. scales, definitions, time points) within the outcome domain?			NI	Not mentioned in the article
	5.3 ... multiple eligible analyses of the data?			NI	Not mentioned in the article
	Risk of bias judgement			Some concerns
Overall bias	Risk of bias judgement			Some concerns
Unique ID	Yao 2022	Study ID	Yao 2022	Assessor	JW
Ref or Label	１０．３９６９ ／ ｊ．ｉｓｓｎ．１００６－６２３３．２０２２．０３．０１４	Aim	assignment to intervention (the 'intention-to-treat' effect)
Experimental	RIPostC+Routine treatment	Comparator	Routine treatment	Source	Journal article(s) with results of the trial
Outcome	NIHSS,mRS,BI	Results	Mean ± standard deviation	Weight	1
Domain	Signalling question			Response	Comments
Bias arising from the randomization process	1.1 Was the allocation sequence random?			NI	only mentioned random, not mentioned in the article
	1.2 Was the allocation sequence concealed until participants were enrolled and assigned to interventions?			NI
	1.3 Did baseline differences between intervention groups suggest a problem with the randomization process?			N	The baseline of two sets of basic information and target outcome indicators described in the article is not statistically significant_x000D_
	Risk of bias judgement			Some concerns
Bias due to deviations from intended interventions	2.1.Were participants aware of their assigned intervention during the trial?			Y	Due to the fact that RIPostC is a significant treatment method and not a simple drug treatment, it is easy to distinguish the differences. Therefore, researchers and patients are aware that blinding is not possible
	2.2.Were carers and people delivering the interventions aware of participants' assigned intervention during the trial?			Y
	2.3. If Y/PY/NI to 2.1 or 2.2: Were there deviations from the intended intervention that arose because of the experimental context?			PN	No patients expressed dissatisfaction or requested a group change with different treatment methods_x000D_
	2.4 If Y/PY to 2.3: Were these deviations likely to have affected the outcome?			NA
	2.5. If Y/PY/NI to 2.4: Were these deviations from intended intervention balanced between groups?			NA
	2.6 Was an appropriate analysis used to estimate the effect of assignment to intervention?			PY
	2.7 If N/PN/NI to 2.6: Was there potential for a substantial impact (on the result) of the failure to analyse participants in the group to which they were randomized?			NA
	Risk of bias judgement			Some concerns
Bias due to missing outcome data	3.1 Were data for this outcome available for all, or nearly all, participants randomized?			Y	All enrolled patients reported outcome measures
	3.2 If N/PN/NI to 3.1: Is there evidence that result was not biased by missing outcome data?			NA
	3.3 If N/PN to 3.2: Could missingness in the outcome depend on its true value?			NA
	3.4 If Y/PY/NI to 3.3: Is it likely that missingness in the outcome depended on its true value?			NA
	Risk of bias judgement			Low
Bias in measurement of the outcome	4.1 Was the method of measuring the outcome inappropriate?			N	The outcome indicators reported in the article are commonly used internationally for the treatment and evaluation of cerebral infarction, so there is no unreasonable issue.
	4.2 Could measurement or ascertainment of the outcome have differed between intervention groups?			N	Both groups reported outcome indicators at the same time point
	4.3 Were outcome assessors aware of the intervention received by study participants?			PY	Researchers are informed
	4.4 If Y/PY/NI to 4.3: Could assessment of the outcome have been influenced by knowledge of intervention received?			PN	The reported outcome indicators are all objective indicators
	4.5 If Y/PY/NI to 4.4: Is it likely that assessment of the outcome was influenced by knowledge of intervention received?			NA
	Risk of bias judgement			Low
Bias in selection of the reported result	5.1 Were the data that produced this result analysed in accordance with a pre-specified analysis plan that was finalized before unblinded outcome data were available for analysis?			NI	The article did not mention whether there was a pre experiment in advance
	5.2 ... multiple eligible outcome measurements (e.g. scales, definitions, time points) within the outcome domain?			NI	Both groups were measured using the same outcome measures at the same time point
	5.3 ... multiple eligible analyses of the data?			NI	Both groups were measured using the same outcome measures at the same time point
	Risk of bias judgement			Some concerns
Overall bias	Risk of bias judgement			Some concerns
Unique ID	Liu 2016	Study ID	Liu 2016	Assessor	JW
Ref or Label	ＣＨＩＮＡ ＨＥＡＬＴＨ ＣＡＲＥ ＆ ＮＵＴＲＩＴＩＯＮ	Aim	assignment to intervention (the 'intention-to-treat' effect)
Experimental	RIPostC+Routine treatment	Comparator	Routine treatment	Source	Journal article(s) with results of the trial
Outcome	NIHSS	Results	Mean ± standard deviation	Weight	1
Domain	Signalling question			Response	Comments
Bias arising from the randomization process	1.1 Was the allocation sequence random?			NI	only mentioned random, not mentioned in the article
	1.2 Was the allocation sequence concealed until participants were enrolled and assigned to interventions?			NI
	1.3 Did baseline differences between intervention groups suggest a problem with the randomization process?			N	The baseline of two sets of basic information and target outcome indicators described in the article is not statistically significant
	Risk of bias judgement			Some concerns
Bias due to deviations from intended interventions	2.1.Were participants aware of their assigned intervention during the trial?			Y	Due to the fact that RIPostC is a significant treatment method and not a simple drug treatment, it is easy to distinguish the differences. Therefore, researchers and patients are aware that blinding is not possible
	2.2.Were carers and people delivering the interventions aware of participants' assigned intervention during the trial?			Y
	2.3. If Y/PY/NI to 2.1 or 2.2: Were there deviations from the intended intervention that arose because of the experimental context?			N	No patients expressed dissatisfaction or requested a group change with different treatment methods
	2.4 If Y/PY to 2.3: Were these deviations likely to have affected the outcome?			NA
	2.5. If Y/PY/NI to 2.4: Were these deviations from intended intervention balanced between groups?			NA
	2.6 Was an appropriate analysis used to estimate the effect of assignment to intervention?			PY	Both groups were analyzed based on intervention allocation
	2.7 If N/PN/NI to 2.6: Was there potential for a substantial impact (on the result) of the failure to analyse participants in the group to which they were randomized?			NA
	Risk of bias judgement			Low
Bias due to missing outcome data	3.1 Were data for this outcome available for all, or nearly all, participants randomized?			Y	All enrolled patients reported outcome measures
	3.2 If N/PN/NI to 3.1: Is there evidence that result was not biased by missing outcome data?			NA
	3.3 If N/PN to 3.2: Could missingness in the outcome depend on its true value?			NA
	3.4 If Y/PY/NI to 3.3: Is it likely that missingness in the outcome depended on its true value?			NA
	Risk of bias judgement			Low
Bias in measurement of the outcome	4.1 Was the method of measuring the outcome inappropriate?			N	The outcome indicators reported in the article are commonly used internationally for the treatment and evaluation of cerebral infarction, so there is no unreasonable issue.
	4.2 Could measurement or ascertainment of the outcome have differed between intervention groups?			N	Both groups reported outcome indicators at the same time point
	4.3 Were outcome assessors aware of the intervention received by study participants?			PY	Researchers are informed
	4.4 If Y/PY/NI to 4.3: Could assessment of the outcome have been influenced by knowledge of intervention received?			PN	The reported outcome indicators are all objective indicators_x000D_
	4.5 If Y/PY/NI to 4.4: Is it likely that assessment of the outcome was influenced by knowledge of intervention received?			NA
	Risk of bias judgement			Low
Bias in selection of the reported result	5.1 Were the data that produced this result analysed in accordance with a pre-specified analysis plan that was finalized before unblinded outcome data were available for analysis?			NI	The article did not mention whether there was a pre experiment in advance
	5.2 ... multiple eligible outcome measurements (e.g. scales, definitions, time points) within the outcome domain?			N	Not mentioned in the article
	5.3 ... multiple eligible analyses of the data?			N	Not mentioned in the article
	Risk of bias judgement			Some concerns
Overall bias	Risk of bias judgement			Some concerns
Unique ID	Jiang 2016	Study ID	Jiang 2016	Assessor	JW
Ref or Label	10. 3969 /j. issn. 1005-9202. 2016. 04. 036	Aim	assignment to intervention (the 'intention-to-treat' effect)
Experimental	RIPostC+Routine treatment	Comparator	Routine treatment	Source	Journal article(s) with results of the trial
Outcome	NIHSS,CRP	Results	Mean ± standard deviation	Weight	1
Domain	Signalling question			Response	Comments
Bias arising from the randomization process	1.1 Was the allocation sequence random?			Y	The article mentions the use of a random number table method
	1.2 Was the allocation sequence concealed until participants were enrolled and assigned to interventions?			NI
	1.3 Did baseline differences between intervention groups suggest a problem with the randomization process?			N	The baseline of two sets of basic information and target outcome indicators described in the article is not statistically significant
	Risk of bias judgement			Some concerns
Bias due to deviations from intended interventions	2.1.Were participants aware of their assigned intervention during the trial?			Y	Due to the fact that RIPostC is a significant treatment method and not a simple drug treatment, it is easy to distinguish the differences. Therefore, researchers and patients are aware that blinding is not possible
	2.2.Were carers and people delivering the interventions aware of participants' assigned intervention during the trial?			Y
	2.3. If Y/PY/NI to 2.1 or 2.2: Were there deviations from the intended intervention that arose because of the experimental context?			N	No patients expressed dissatisfaction or requested a group change with different treatment methods
	2.4 If Y/PY to 2.3: Were these deviations likely to have affected the outcome?			NA
	2.5. If Y/PY/NI to 2.4: Were these deviations from intended intervention balanced between groups?			NA
	2.6 Was an appropriate analysis used to estimate the effect of assignment to intervention?			Y	Both groups were analyzed based on intervention allocation
	2.7 If N/PN/NI to 2.6: Was there potential for a substantial impact (on the result) of the failure to analyse participants in the group to which they were randomized?			NA
	Risk of bias judgement			Low
Bias due to missing outcome data	3.1 Were data for this outcome available for all, or nearly all, participants randomized?			Y	All enrolled patients reported outcome measures
	3.2 If N/PN/NI to 3.1: Is there evidence that result was not biased by missing outcome data?			NA
	3.3 If N/PN to 3.2: Could missingness in the outcome depend on its true value?			NA
	3.4 If Y/PY/NI to 3.3: Is it likely that missingness in the outcome depended on its true value?			NA
	Risk of bias judgement			Low
Bias in measurement of the outcome	4.1 Was the method of measuring the outcome inappropriate?			N	The outcome indicators reported in the article are commonly used internationally for the treatment and evaluation of cerebral infarction, so there is no unreasonable issue.
	4.2 Could measurement or ascertainment of the outcome have differed between intervention groups?			N	Both groups reported outcome indicators at the same time point
	4.3 Were outcome assessors aware of the intervention received by study participants?			PY	Researchers are informed
	4.4 If Y/PY/NI to 4.3: Could assessment of the outcome have been influenced by knowledge of intervention received?			N	The reported outcome indicators are all objective indicators
	4.5 If Y/PY/NI to 4.4: Is it likely that assessment of the outcome was influenced by knowledge of intervention received?			NA
	Risk of bias judgement			Low
Bias in selection of the reported result	5.1 Were the data that produced this result analysed in accordance with a pre-specified analysis plan that was finalized before unblinded outcome data were available for analysis?			NI	The article did not mention whether there was a pre experiment in advance
	5.2 ... multiple eligible outcome measurements (e.g. scales, definitions, time points) within the outcome domain?			NI	Not mentioned in the article
	5.3 ... multiple eligible analyses of the data?			NI	Not mentioned in the article
	Risk of bias judgement			Some concerns
Overall bias	Risk of bias judgement			Some concerns
Unique ID	Zhou 2018	Study ID	Zhou 2018	Assessor	JW
Ref or Label	10． 3969 /j． issn． 1007-0478． 2018． 02． 005	Aim	assignment to intervention (the 'intention-to-treat' effect)
Experimental	RIPostC+Routine treatment	Comparator	Routine treatment	Source	Journal article(s) with results of the trial
Outcome	NIHSS,CRP,TNF-α,IL-6	Results	Mean ± standard deviation	Weight	1
Domain	Signalling question			Response	Comments
Bias arising from the randomization process	1.1 Was the allocation sequence random?			NI	only mentioned random, not mentioned in the article
	1.2 Was the allocation sequence concealed until participants were enrolled and assigned to interventions?			NI
	1.3 Did baseline differences between intervention groups suggest a problem with the randomization process?			N	The baseline of two sets of basic information and target outcome indicators described in the article is not statistically significant
	Risk of bias judgement			Some concerns
Bias due to deviations from intended interventions	2.1.Were participants aware of their assigned intervention during the trial?			Y	Due to the fact that RIPostC is a significant treatment method and not a simple drug treatment, it is easy to distinguish the differences. Therefore, researchers and patients are aware that blinding is not possible
	2.2.Were carers and people delivering the interventions aware of participants' assigned intervention during the trial?			Y
	2.3. If Y/PY/NI to 2.1 or 2.2: Were there deviations from the intended intervention that arose because of the experimental context?			N	No patients expressed dissatisfaction or requested a group change with different treatment methods
	2.4 If Y/PY to 2.3: Were these deviations likely to have affected the outcome?			NA
	2.5. If Y/PY/NI to 2.4: Were these deviations from intended intervention balanced between groups?			NA
	2.6 Was an appropriate analysis used to estimate the effect of assignment to intervention?			Y	Both groups were analyzed based on intervention allocation
	2.7 If N/PN/NI to 2.6: Was there potential for a substantial impact (on the result) of the failure to analyse participants in the group to which they were randomized?			NA
	Risk of bias judgement			Low
Bias due to missing outcome data	3.1 Were data for this outcome available for all, or nearly all, participants randomized?			Y	All enrolled patients reported outcome measures
	3.2 If N/PN/NI to 3.1: Is there evidence that result was not biased by missing outcome data?			NA
	3.3 If N/PN to 3.2: Could missingness in the outcome depend on its true value?			NA
	3.4 If Y/PY/NI to 3.3: Is it likely that missingness in the outcome depended on its true value?			NA
	Risk of bias judgement			Low
Bias in measurement of the outcome	4.1 Was the method of measuring the outcome inappropriate?			N	The outcome indicators reported in the article are commonly used internationally for the treatment and evaluation of cerebral infarction, so there is no unreasonable issue.
	4.2 Could measurement or ascertainment of the outcome have differed between intervention groups?			N	Both groups reported outcome indicators at the same time point
	4.3 Were outcome assessors aware of the intervention received by study participants?			Y	Researchers are informed
	4.4 If Y/PY/NI to 4.3: Could assessment of the outcome have been influenced by knowledge of intervention received?			N	The reported outcome indicators are all objective indicators
	4.5 If Y/PY/NI to 4.4: Is it likely that assessment of the outcome was influenced by knowledge of intervention received?			NA
	Risk of bias judgement			Low
Bias in selection of the reported result	5.1 Were the data that produced this result analysed in accordance with a pre-specified analysis plan that was finalized before unblinded outcome data were available for analysis?			NI	The article did not mention whether there was a pre experiment in advance
	5.2 ... multiple eligible outcome measurements (e.g. scales, definitions, time points) within the outcome domain?			NI	Not mentioned in the article
	5.3 ... multiple eligible analyses of the data?			NI	Not mentioned in the article
	Risk of bias judgement			Some concerns
Overall bias	Risk of bias judgement			Some concerns
Unique ID	Kuang 2019	Study ID	Kuang 2019	Assessor	JW
Ref or Label	The Journal of Practical Medicine 2019 Vol.35 No.14	Aim	assignment to intervention (the 'intention-to-treat' effect)
Experimental	RIPostC+Routine treatment	Comparator	Routine treatment	Source	Journal article(s) with results of the trial
Outcome	NIHSS,BI	Results	Mean ± standard deviation	Weight	1
Domain	Signalling question			Response	Comments
Bias arising from the randomization process	1.1 Was the allocation sequence random?			NI	Only mentioned random, not mentioned in the article
	1.2 Was the allocation sequence concealed until participants were enrolled and assigned to interventions?			NI
	1.3 Did baseline differences between intervention groups suggest a problem with the randomization process?			N	The baseline of two sets of basic information and target outcome indicators described in the article is not statistically significant
	Risk of bias judgement			Some concerns
Bias due to deviations from intended interventions	2.1.Were participants aware of their assigned intervention during the trial?			Y	Due to the fact that RIPostC is a significant treatment method and not a simple drug treatment, it is easy to distinguish the differences. Therefore, researchers and patients are aware that blinding is not possible
	2.2.Were carers and people delivering the interventions aware of participants' assigned intervention during the trial?			Y
	2.3. If Y/PY/NI to 2.1 or 2.2: Were there deviations from the intended intervention that arose because of the experimental context?			N	No patients expressed dissatisfaction or requested a group change with different treatment methods
	2.4 If Y/PY to 2.3: Were these deviations likely to have affected the outcome?			NA
	2.5. If Y/PY/NI to 2.4: Were these deviations from intended intervention balanced between groups?			NA
	2.6 Was an appropriate analysis used to estimate the effect of assignment to intervention?			Y	Both groups were analyzed based on intervention allocation
	2.7 If N/PN/NI to 2.6: Was there potential for a substantial impact (on the result) of the failure to analyse participants in the group to which they were randomized?			NA
	Risk of bias judgement			Low
Bias due to missing outcome data	3.1 Were data for this outcome available for all, or nearly all, participants randomized?			Y	All enrolled patients reported outcome measures_x000D_
	3.2 If N/PN/NI to 3.1: Is there evidence that result was not biased by missing outcome data?			NA
	3.3 If N/PN to 3.2: Could missingness in the outcome depend on its true value?			NA
	3.4 If Y/PY/NI to 3.3: Is it likely that missingness in the outcome depended on its true value?			NA
	Risk of bias judgement			Low
Bias in measurement of the outcome	4.1 Was the method of measuring the outcome inappropriate?			N	The outcome indicators reported in the article are commonly used internationally for the treatment and evaluation of cerebral infarction, so there is no unreasonable issue.
	4.2 Could measurement or ascertainment of the outcome have differed between intervention groups?			N	Both groups reported outcome indicators at the same time point
	4.3 Were outcome assessors aware of the intervention received by study participants?			Y	Researchers are informed
	4.4 If Y/PY/NI to 4.3: Could assessment of the outcome have been influenced by knowledge of intervention received?			N	The reported outcome indicators are all objective indicators
	4.5 If Y/PY/NI to 4.4: Is it likely that assessment of the outcome was influenced by knowledge of intervention received?			NA
	Risk of bias judgement			Low
Bias in selection of the reported result	5.1 Were the data that produced this result analysed in accordance with a pre-specified analysis plan that was finalized before unblinded outcome data were available for analysis?			NI	The article did not mention whether there was a pre experiment in advance
	5.2 ... multiple eligible outcome measurements (e.g. scales, definitions, time points) within the outcome domain?			NI	Not mentioned in the article
	5.3 ... multiple eligible analyses of the data?			NI	Not mentioned in the article
	Risk of bias judgement			Some concerns
Overall bias	Risk of bias judgement			Some concerns
Unique ID	Fang 2020	Study ID	Fang 2020	Assessor	JW
Ref or Label	安徽卫生职业技术学院学报 2020 年 19 卷第 1 期	Aim	assignment to intervention (the 'intention-to-treat' effect)
Experimental	RIPostC+Routine treatment	Comparator	Routine treatment	Source	Journal article(s) with results of the trial
Outcome	NIHSS,D-D	Results	Mean ± standard deviation	Weight	1
Domain	Signalling question			Response	Comments
Bias arising from the randomization process	1.1 Was the allocation sequence random?			NI	Only mentioned random, not mentioned in the article
	1.2 Was the allocation sequence concealed until participants were enrolled and assigned to interventions?			NI
	1.3 Did baseline differences between intervention groups suggest a problem with the randomization process?			N	The baseline of two sets of basic information and target outcome indicators described in the article is not statistically significant
	Risk of bias judgement			Some concerns
Bias due to deviations from intended interventions	2.1.Were participants aware of their assigned intervention during the trial?			Y	Due to the fact that RIPostC is a significant treatment method and not a simple drug treatment, it is easy to distinguish the differences. Therefore, researchers and patients are aware that blinding is not possible
	2.2.Were carers and people delivering the interventions aware of participants' assigned intervention during the trial?			Y
	2.3. If Y/PY/NI to 2.1 or 2.2: Were there deviations from the intended intervention that arose because of the experimental context?			N	No patients expressed dissatisfaction or requested a group change with different treatment methods
	2.4 If Y/PY to 2.3: Were these deviations likely to have affected the outcome?			NA
	2.5. If Y/PY/NI to 2.4: Were these deviations from intended intervention balanced between groups?			NA
	2.6 Was an appropriate analysis used to estimate the effect of assignment to intervention?			Y	Both groups were analyzed based on intervention allocation
	2.7 If N/PN/NI to 2.6: Was there potential for a substantial impact (on the result) of the failure to analyse participants in the group to which they were randomized?			NA
	Risk of bias judgement			Low
Bias due to missing outcome data	3.1 Were data for this outcome available for all, or nearly all, participants randomized?			Y	All enrolled patients reported outcome measures
	3.2 If N/PN/NI to 3.1: Is there evidence that result was not biased by missing outcome data?			NA
	3.3 If N/PN to 3.2: Could missingness in the outcome depend on its true value?			NA
	3.4 If Y/PY/NI to 3.3: Is it likely that missingness in the outcome depended on its true value?			NA
	Risk of bias judgement			Low
Bias in measurement of the outcome	4.1 Was the method of measuring the outcome inappropriate?			N	The outcome indicators reported in the article are commonly used internationally for the treatment and evaluation of cerebral infarction, so there is no unreasonable issue.
	4.2 Could measurement or ascertainment of the outcome have differed between intervention groups?			N	Both groups reported outcome indicators at the same time point
	4.3 Were outcome assessors aware of the intervention received by study participants?			PY	Researchers are informed
	4.4 If Y/PY/NI to 4.3: Could assessment of the outcome have been influenced by knowledge of intervention received?			N	The reported outcome indicators are all objective indicators
	4.5 If Y/PY/NI to 4.4: Is it likely that assessment of the outcome was influenced by knowledge of intervention received?			NA
	Risk of bias judgement			Low
Bias in selection of the reported result	5.1 Were the data that produced this result analysed in accordance with a pre-specified analysis plan that was finalized before unblinded outcome data were available for analysis?			NI	The article did not mention whether there was a pre experiment in advance
	5.2 ... multiple eligible outcome measurements (e.g. scales, definitions, time points) within the outcome domain?			NI	Not mentioned in the article
	5.3 ... multiple eligible analyses of the data?			NI	Not mentioned in the article
	Risk of bias judgement			Some concerns
Overall bias	Risk of bias judgement			Some concerns
Unique ID	Mai 2020	Study ID	Mai 2020	Assessor	JW
Ref or Label	新疆医科大学硕士学位论文	Aim	assignment to intervention (the 'intention-to-treat' effect)
Experimental	RIPostC+Routine treatment	Comparator	Routine treatment	Source	Journal article(s) with results of the trial
Outcome	NIHSS,mRS,BI	Results	Mean ± standard deviation	Weight	1
Domain	Signalling question			Response	Comments
Bias arising from the randomization process	1.1 Was the allocation sequence random?			Y	The article mentions the use of a random number table method
	1.2 Was the allocation sequence concealed until participants were enrolled and assigned to interventions?			NI
	1.3 Did baseline differences between intervention groups suggest a problem with the randomization process?			N	The baseline of two sets of basic information and target outcome indicators described in the article is not statistically significant_x000D_
	Risk of bias judgement			Some concerns
Bias due to deviations from intended interventions	2.1.Were participants aware of their assigned intervention during the trial?			Y	Due to the fact that RIPostC is a significant treatment method and not a simple drug treatment, it is easy to distinguish the differences. Therefore, researchers and patients are aware that blinding is not possible
	2.2.Were carers and people delivering the interventions aware of participants' assigned intervention during the trial?			Y
	2.3. If Y/PY/NI to 2.1 or 2.2: Were there deviations from the intended intervention that arose because of the experimental context?			N	No patients expressed dissatisfaction or requested a group change with different treatment methods
	2.4 If Y/PY to 2.3: Were these deviations likely to have affected the outcome?			NA
	2.5. If Y/PY/NI to 2.4: Were these deviations from intended intervention balanced between groups?			NA
	2.6 Was an appropriate analysis used to estimate the effect of assignment to intervention?			Y	Both groups were analyzed based on intervention allocation
	2.7 If N/PN/NI to 2.6: Was there potential for a substantial impact (on the result) of the failure to analyse participants in the group to which they were randomized?			NA
	Risk of bias judgement			Low
Bias due to missing outcome data	3.1 Were data for this outcome available for all, or nearly all, participants randomized?			Y	All enrolled patients reported outcome measures
	3.2 If N/PN/NI to 3.1: Is there evidence that result was not biased by missing outcome data?			NA
	3.3 If N/PN to 3.2: Could missingness in the outcome depend on its true value?			NA
	3.4 If Y/PY/NI to 3.3: Is it likely that missingness in the outcome depended on its true value?			NA
	Risk of bias judgement			Low
Bias in measurement of the outcome	4.1 Was the method of measuring the outcome inappropriate?			N	The outcome indicators reported in the article are commonly used internationally for the treatment and evaluation of cerebral infarction, so there is no unreasonable issue.
	4.2 Could measurement or ascertainment of the outcome have differed between intervention groups?			N	Both groups reported outcome indicators at the same time point
	4.3 Were outcome assessors aware of the intervention received by study participants?			Y	Researchers are informed
	4.4 If Y/PY/NI to 4.3: Could assessment of the outcome have been influenced by knowledge of intervention received?			N	The reported outcome indicators are all objective indicators
	4.5 If Y/PY/NI to 4.4: Is it likely that assessment of the outcome was influenced by knowledge of intervention received?			NA
	Risk of bias judgement			Low
Bias in selection of the reported result	5.1 Were the data that produced this result analysed in accordance with a pre-specified analysis plan that was finalized before unblinded outcome data were available for analysis?			NI	The article did not mention whether there was a pre experiment in advance
	5.2 ... multiple eligible outcome measurements (e.g. scales, definitions, time points) within the outcome domain?			NI	Not mentioned in the article
	5.3 ... multiple eligible analyses of the data?			NI	Not mentioned in the article
	Risk of bias judgement			Some concerns
Overall bias	Risk of bias judgement			Some concerns
Unique ID	Zhang 2020	Study ID	Zhang 2020	Assessor	JW
Ref or Label	Medical Equipment，March. 2020，Vol. 33，No. 6	Aim	assignment to intervention (the 'intention-to-treat' effect)
Experimental	RIPostC+Routine treatment	Comparator	Routine treatment	Source	Journal article(s) with results of the trial
Outcome	NHSS	Results	Mean ± standard deviation	Weight	1
Domain	Signalling question			Response	Comments
Bias arising from the randomization process	1.1 Was the allocation sequence random?			NI	Only mentioned random, not mentioned in the article
	1.2 Was the allocation sequence concealed until participants were enrolled and assigned to interventions?			NI
	1.3 Did baseline differences between intervention groups suggest a problem with the randomization process?			N	The baseline of two sets of basic information and target outcome indicators described in the article is not statistically significant
	Risk of bias judgement			Some concerns
Bias due to deviations from intended interventions	2.1.Were participants aware of their assigned intervention during the trial?			Y	Due to the fact that RIPostC is a significant treatment method and not a simple drug treatment, it is easy to distinguish the differences. Therefore, researchers and patients are aware that blinding is not possible
	2.2.Were carers and people delivering the interventions aware of participants' assigned intervention during the trial?			Y
	2.3. If Y/PY/NI to 2.1 or 2.2: Were there deviations from the intended intervention that arose because of the experimental context?			N	No patients expressed dissatisfaction or requested a group change with different treatment methods
	2.4 If Y/PY to 2.3: Were these deviations likely to have affected the outcome?			NA
	2.5. If Y/PY/NI to 2.4: Were these deviations from intended intervention balanced between groups?			NA
	2.6 Was an appropriate analysis used to estimate the effect of assignment to intervention?			Y	Both groups were analyzed based on intervention allocation
	2.7 If N/PN/NI to 2.6: Was there potential for a substantial impact (on the result) of the failure to analyse participants in the group to which they were randomized?			NA
	Risk of bias judgement			Low
Bias due to missing outcome data	3.1 Were data for this outcome available for all, or nearly all, participants randomized?			Y	All enrolled patients reported outcome measures
	3.2 If N/PN/NI to 3.1: Is there evidence that result was not biased by missing outcome data?			NA
	3.3 If N/PN to 3.2: Could missingness in the outcome depend on its true value?			NA
	3.4 If Y/PY/NI to 3.3: Is it likely that missingness in the outcome depended on its true value?			NA
	Risk of bias judgement			Low
Bias in measurement of the outcome	4.1 Was the method of measuring the outcome inappropriate?			N	The outcome indicators reported in the article are commonly used internationally for the treatment and evaluation of cerebral infarction, so there is no unreasonable issue.
	4.2 Could measurement or ascertainment of the outcome have differed between intervention groups?			N	Both groups reported outcome indicators at the same time point
	4.3 Were outcome assessors aware of the intervention received by study participants?			Y	Researchers are informed
	4.4 If Y/PY/NI to 4.3: Could assessment of the outcome have been influenced by knowledge of intervention received?			N	The reported outcome indicators are all objective indicators
	4.5 If Y/PY/NI to 4.4: Is it likely that assessment of the outcome was influenced by knowledge of intervention received?			NA
	Risk of bias judgement			Low
Bias in selection of the reported result	5.1 Were the data that produced this result analysed in accordance with a pre-specified analysis plan that was finalized before unblinded outcome data were available for analysis?			NI
	5.2 ... multiple eligible outcome measurements (e.g. scales, definitions, time points) within the outcome domain?			NI
	5.3 ... multiple eligible analyses of the data?			NI
	Risk of bias judgement			Some concerns
Overall bias	Risk of bias judgement			Some concerns
Unique ID	Liu 2020	Study ID	Liu 2020	Assessor	JW
Ref or Label	中国当代医药 2020 年 5 月第 27 卷第 13 期	Aim	assignment to intervention (the 'intention-to-treat' effect)
Experimental	RIPostC+Routine treatment	Comparator	Routine treatment	Source	Journal article(s) with results of the trial
Outcome	NIHSS	Results	Mean ± standard deviation	Weight	1
Domain	Signalling question			Response	Comments
Bias arising from the randomization process	1.1 Was the allocation sequence random?			NI	Only mentioned random, not mentioned in the article
	1.2 Was the allocation sequence concealed until participants were enrolled and assigned to interventions?			NI
	1.3 Did baseline differences between intervention groups suggest a problem with the randomization process?			N	The baseline of two sets of basic information and target outcome indicators described in the article is not statistically significant
	Risk of bias judgement			Some concerns
Bias due to deviations from intended interventions	2.1.Were participants aware of their assigned intervention during the trial?			Y	Due to the fact that RIPostC is a significant treatment method and not a simple drug treatment, it is easy to distinguish the differences. Therefore, researchers and patients are aware that blinding is not possible
	2.2.Were carers and people delivering the interventions aware of participants' assigned intervention during the trial?			Y
	2.3. If Y/PY/NI to 2.1 or 2.2: Were there deviations from the intended intervention that arose because of the experimental context?			N	No patients expressed dissatisfaction or requested a group change with different treatment methods
	2.4 If Y/PY to 2.3: Were these deviations likely to have affected the outcome?			NA
	2.5. If Y/PY/NI to 2.4: Were these deviations from intended intervention balanced between groups?			NA
	2.6 Was an appropriate analysis used to estimate the effect of assignment to intervention?			Y	Both groups were analyzed based on intervention allocation
	2.7 If N/PN/NI to 2.6: Was there potential for a substantial impact (on the result) of the failure to analyse participants in the group to which they were randomized?			NA
	Risk of bias judgement			Low
Bias due to missing outcome data	3.1 Were data for this outcome available for all, or nearly all, participants randomized?			Y	All enrolled patients reported outcome measures
	3.2 If N/PN/NI to 3.1: Is there evidence that result was not biased by missing outcome data?			NA
	3.3 If N/PN to 3.2: Could missingness in the outcome depend on its true value?			NA
	3.4 If Y/PY/NI to 3.3: Is it likely that missingness in the outcome depended on its true value?			NA
	Risk of bias judgement			Low
Bias in measurement of the outcome	4.1 Was the method of measuring the outcome inappropriate?			N	The outcome indicators reported in the article are commonly used internationally for the treatment and evaluation of cerebral infarction, so there is no unreasonable issue.
	4.2 Could measurement or ascertainment of the outcome have differed between intervention groups?			N	Both groups reported outcome indicators at the same time point
	4.3 Were outcome assessors aware of the intervention received by study participants?			Y	Researchers are informed
	4.4 If Y/PY/NI to 4.3: Could assessment of the outcome have been influenced by knowledge of intervention received?			N	The reported outcome indicators are all objective indicators
	4.5 If Y/PY/NI to 4.4: Is it likely that assessment of the outcome was influenced by knowledge of intervention received?			NA
	Risk of bias judgement			Low
Bias in selection of the reported result	5.1 Were the data that produced this result analysed in accordance with a pre-specified analysis plan that was finalized before unblinded outcome data were available for analysis?			NI
	5.2 ... multiple eligible outcome measurements (e.g. scales, definitions, time points) within the outcome domain?			NI
	5.3 ... multiple eligible analyses of the data?			NI
	Risk of bias judgement			Some concerns
Overall bias	Risk of bias judgement			Some concerns
Unique ID	Li 2020	Study ID	Li 2020	Assessor	JW
Ref or Label	华北理工大学硕士学位论文	Aim	assignment to intervention (the 'intention-to-treat' effect)
Experimental	RIPostC+Routine treatment	Comparator	Routine treatment	Source	Journal article(s) with results of the trial
Outcome	NIHSS,BI,FIB	Results	Mean ± standard deviation	Weight	1
Domain	Signalling question			Response	Comments
Bias arising from the randomization process	1.1 Was the allocation sequence random?			Y	分层随机法
	1.2 Was the allocation sequence concealed until participants were enrolled and assigned to interventions?			NI
	1.3 Did baseline differences between intervention groups suggest a problem with the randomization process?			N	The baseline of two sets of basic information and target outcome indicators described in the article is not statistically significant
	Risk of bias judgement			Some concerns
Bias due to deviations from intended interventions	2.1.Were participants aware of their assigned intervention during the trial?			Y	Due to the fact that RIPostC is a significant treatment method and not a simple drug treatment, it is easy to distinguish the differences. Therefore, researchers and patients are aware that blinding is not possible
	2.2.Were carers and people delivering the interventions aware of participants' assigned intervention during the trial?			Y
	2.3. If Y/PY/NI to 2.1 or 2.2: Were there deviations from the intended intervention that arose because of the experimental context?			N	No patients expressed dissatisfaction or requested a group change with different treatment methods
	2.4 If Y/PY to 2.3: Were these deviations likely to have affected the outcome?			NA
	2.5. If Y/PY/NI to 2.4: Were these deviations from intended intervention balanced between groups?			NA
	2.6 Was an appropriate analysis used to estimate the effect of assignment to intervention?			Y	Both groups were analyzed based on intervention allocation
	2.7 If N/PN/NI to 2.6: Was there potential for a substantial impact (on the result) of the failure to analyse participants in the group to which they were randomized?			NA
	Risk of bias judgement			Low
Bias due to missing outcome data	3.1 Were data for this outcome available for all, or nearly all, participants randomized?			PN	The author reported the number of lost contacts, which exceeded 5% of the total
	3.2 If N/PN/NI to 3.1: Is there evidence that result was not biased by missing outcome data?			PN	Loss of follow-up not caused by treatment reasons
	3.3 If N/PN to 3.2: Could missingness in the outcome depend on its true value?			PN	Loss of follow-up not caused by treatment reasons
	3.4 If Y/PY/NI to 3.3: Is it likely that missingness in the outcome depended on its true value?			NA
	Risk of bias judgement			Low
Bias in measurement of the outcome	4.1 Was the method of measuring the outcome inappropriate?			N	The outcome indicators reported in the article are commonly used internationally for the treatment and evaluation of cerebral infarction, so there is no unreasonable issue.
	4.2 Could measurement or ascertainment of the outcome have differed between intervention groups?			N	Both groups reported outcome indicators at the same time point
	4.3 Were outcome assessors aware of the intervention received by study participants?			Y	Researchers are informed
	4.4 If Y/PY/NI to 4.3: Could assessment of the outcome have been influenced by knowledge of intervention received?			N	The reported outcome indicators are all objective indicators
	4.5 If Y/PY/NI to 4.4: Is it likely that assessment of the outcome was influenced by knowledge of intervention received?			NA
	Risk of bias judgement			Low
Bias in selection of the reported result	5.1 Were the data that produced this result analysed in accordance with a pre-specified analysis plan that was finalized before unblinded outcome data were available for analysis?			NI
	5.2 ... multiple eligible outcome measurements (e.g. scales, definitions, time points) within the outcome domain?			NI
	5.3 ... multiple eligible analyses of the data?			NI
	Risk of bias judgement			Some concerns
Overall bias	Risk of bias judgement			Some concerns
Unique ID	Lww 2020	Study ID	Lww 2020	Assessor	JW
Ref or Label	长春中医药大学 2020 届硕士学位论文	Aim	assignment to intervention (the 'intention-to-treat' effect)
Experimental	RIPostC+Routine treatment	Comparator	Routine treatment	Source	Journal article(s) with results of the trial
Outcome	NIHSS,mRS,IL-6	Results	Mean ± standard deviation	Weight	1
Domain	Signalling question			Response	Comments
Bias arising from the randomization process	1.1 Was the allocation sequence random?			Y	随机抽签法
	1.2 Was the allocation sequence concealed until participants were enrolled and assigned to interventions?			NI
	1.3 Did baseline differences between intervention groups suggest a problem with the randomization process?			N	The baseline of two sets of basic information and target outcome indicators described in the article is not statistically significant
	Risk of bias judgement			Some concerns
Bias due to deviations from intended interventions	2.1.Were participants aware of their assigned intervention during the trial?			Y	Due to the fact that RIPostC is a significant treatment method and not a simple drug treatment, it is easy to distinguish the differences. Therefore, researchers and patients are aware that blinding is not possible
	2.2.Were carers and people delivering the interventions aware of participants' assigned intervention during the trial?			Y
	2.3. If Y/PY/NI to 2.1 or 2.2: Were there deviations from the intended intervention that arose because of the experimental context?			N	No patients expressed dissatisfaction or requested a group change with different treatment methods
	2.4 If Y/PY to 2.3: Were these deviations likely to have affected the outcome?			NA
	2.5. If Y/PY/NI to 2.4: Were these deviations from intended intervention balanced between groups?			NA
	2.6 Was an appropriate analysis used to estimate the effect of assignment to intervention?			Y	Both groups were analyzed based on intervention allocation
	2.7 If N/PN/NI to 2.6: Was there potential for a substantial impact (on the result) of the failure to analyse participants in the group to which they were randomized?			NA
	Risk of bias judgement			Low
Bias due to missing outcome data	3.1 Were data for this outcome available for all, or nearly all, participants randomized?			Y	All enrolled patients reported outcome measures
	3.2 If N/PN/NI to 3.1: Is there evidence that result was not biased by missing outcome data?			NA
	3.3 If N/PN to 3.2: Could missingness in the outcome depend on its true value?			NA
	3.4 If Y/PY/NI to 3.3: Is it likely that missingness in the outcome depended on its true value?			NA
	Risk of bias judgement			Low
Bias in measurement of the outcome	4.1 Was the method of measuring the outcome inappropriate?			N	The outcome indicators reported in the article are commonly used internationally for the treatment and evaluation of cerebral infarction, so there is no unreasonable issue.
	4.2 Could measurement or ascertainment of the outcome have differed between intervention groups?			N	Both groups reported outcome indicators at the same time point
	4.3 Were outcome assessors aware of the intervention received by study participants?			Y	Researchers are informed
	4.4 If Y/PY/NI to 4.3: Could assessment of the outcome have been influenced by knowledge of intervention received?			N	The reported outcome indicators are all objective indicators
	4.5 If Y/PY/NI to 4.4: Is it likely that assessment of the outcome was influenced by knowledge of intervention received?			NA
	Risk of bias judgement			Low
Bias in selection of the reported result	5.1 Were the data that produced this result analysed in accordance with a pre-specified analysis plan that was finalized before unblinded outcome data were available for analysis?			NI	The article did not mention whether there was a pre experiment in advance
	5.2 ... multiple eligible outcome measurements (e.g. scales, definitions, time points) within the outcome domain?			N
	5.3 ... multiple eligible analyses of the data?			N
	Risk of bias judgement			Some concerns
Overall bias	Risk of bias judgement			Some concerns
Unique ID	Chen 2020	Study ID	Chen 2020	Assessor	JW
Ref or Label	10. 3969/ j. issn. 0253-9802. 2020. 11. 005	Aim	assignment to intervention (the 'intention-to-treat' effect)
Experimental	rt-PA+RIPostC+Routine treatment	Comparator	rt-PA+Routine treatment	Source	Journal article(s) with results of the trial
Outcome	NIHSS,BI,CRP,FIB,IL-6,D-D	Results	Mean ± standard deviation	Weight	1
Domain	Signalling question			Response	Comments
Bias arising from the randomization process	1.1 Was the allocation sequence random?			PN	Not mentioned in the article
	1.2 Was the allocation sequence concealed until participants were enrolled and assigned to interventions?			PN
	1.3 Did baseline differences between intervention groups suggest a problem with the randomization process?			N	The baseline of two sets of basic information and target outcome indicators described in the article is not statistically significant
	Risk of bias judgement			High
Bias due to deviations from intended interventions	2.1.Were participants aware of their assigned intervention during the trial?			Y	Due to the fact that RIPostC is a significant treatment method and not a simple drug treatment, it is easy to distinguish the differences. Therefore, researchers and patients are aware that blinding is not possible
	2.2.Were carers and people delivering the interventions aware of participants' assigned intervention during the trial?			Y
	2.3. If Y/PY/NI to 2.1 or 2.2: Were there deviations from the intended intervention that arose because of the experimental context?			N	No patients expressed dissatisfaction or requested a group change with different treatment methods
	2.4 If Y/PY to 2.3: Were these deviations likely to have affected the outcome?			NA
	2.5. If Y/PY/NI to 2.4: Were these deviations from intended intervention balanced between groups?			NA
	2.6 Was an appropriate analysis used to estimate the effect of assignment to intervention?			Y	Both groups were analyzed based on intervention allocation
	2.7 If N/PN/NI to 2.6: Was there potential for a substantial impact (on the result) of the failure to analyse participants in the group to which they were randomized?			NA
	Risk of bias judgement			Low
Bias due to missing outcome data	3.1 Were data for this outcome available for all, or nearly all, participants randomized?			Y	All enrolled patients reported outcome measures
	3.2 If N/PN/NI to 3.1: Is there evidence that result was not biased by missing outcome data?			NA
	3.3 If N/PN to 3.2: Could missingness in the outcome depend on its true value?			NA
	3.4 If Y/PY/NI to 3.3: Is it likely that missingness in the outcome depended on its true value?			NA
	Risk of bias judgement			Low
Bias in measurement of the outcome	4.1 Was the method of measuring the outcome inappropriate?			N	The outcome indicators reported in the article are commonly used internationally for the treatment and evaluation of cerebral infarction, so there is no unreasonable issue.
	4.2 Could measurement or ascertainment of the outcome have differed between intervention groups?			N	Both groups reported outcome indicators at the same time point
	4.3 Were outcome assessors aware of the intervention received by study participants?			Y	Researchers are informed
	4.4 If Y/PY/NI to 4.3: Could assessment of the outcome have been influenced by knowledge of intervention received?			N	The reported outcome indicators are all objective indicators
	4.5 If Y/PY/NI to 4.4: Is it likely that assessment of the outcome was influenced by knowledge of intervention received?			NA
	Risk of bias judgement			Low
Bias in selection of the reported result	5.1 Were the data that produced this result analysed in accordance with a pre-specified analysis plan that was finalized before unblinded outcome data were available for analysis?			NI	The article did not mention whether there was a pre experiment in advance
	5.2 ... multiple eligible outcome measurements (e.g. scales, definitions, time points) within the outcome domain?			NI
	5.3 ... multiple eligible analyses of the data?			NI
	Risk of bias judgement			Some concerns
Overall bias	Risk of bias judgement			High
Unique ID	Lin 2020	Study ID	Lin 2020	Assessor	JW
Ref or Label	10.15912/j.cnki.gocm.2020.31.009	Aim	assignment to intervention (the 'intention-to-treat' effect)
Experimental	RIPostC+Routine treatment	Comparator	Routine treatment	Source	Journal article(s) with results of the trial
Outcome	NIHSS,mRS	Results	Mean ± standard deviation	Weight	1
Domain	Signalling question			Response	Comments
Bias arising from the randomization process	1.1 Was the allocation sequence random?			Y	The article mentions the use of a random number table method
	1.2 Was the allocation sequence concealed until participants were enrolled and assigned to interventions?			NI
	1.3 Did baseline differences between intervention groups suggest a problem with the randomization process?			N	The baseline of two sets of basic information and target outcome indicators described in the article is not statistically significant
	Risk of bias judgement			Some concerns
Bias due to deviations from intended interventions	2.1.Were participants aware of their assigned intervention during the trial?			Y	Due to the fact that RIPostC is a significant treatment method and not a simple drug treatment, it is easy to distinguish the differences. Therefore, researchers and patients are aware that blinding is not possible
	2.2.Were carers and people delivering the interventions aware of participants' assigned intervention during the trial?			Y
	2.3. If Y/PY/NI to 2.1 or 2.2: Were there deviations from the intended intervention that arose because of the experimental context?			N	No patients expressed dissatisfaction or requested a group change with different treatment methods
	2.4 If Y/PY to 2.3: Were these deviations likely to have affected the outcome?			NA
	2.5. If Y/PY/NI to 2.4: Were these deviations from intended intervention balanced between groups?			NA
	2.6 Was an appropriate analysis used to estimate the effect of assignment to intervention?			Y	Both groups were analyzed based on intervention allocation
	2.7 If N/PN/NI to 2.6: Was there potential for a substantial impact (on the result) of the failure to analyse participants in the group to which they were randomized?			NA
	Risk of bias judgement			Low
Bias due to missing outcome data	3.1 Were data for this outcome available for all, or nearly all, participants randomized?			Y	All enrolled patients reported outcome measures
	3.2 If N/PN/NI to 3.1: Is there evidence that result was not biased by missing outcome data?			NA
	3.3 If N/PN to 3.2: Could missingness in the outcome depend on its true value?			NA
	3.4 If Y/PY/NI to 3.3: Is it likely that missingness in the outcome depended on its true value?			NA
	Risk of bias judgement			Low
Bias in measurement of the outcome	4.1 Was the method of measuring the outcome inappropriate?			N	The outcome indicators reported in the article are commonly used internationally for the treatment and evaluation of cerebral infarction, so there is no unreasonable issue.
	4.2 Could measurement or ascertainment of the outcome have differed between intervention groups?			N	Both groups reported outcome indicators at the same time point
	4.3 Were outcome assessors aware of the intervention received by study participants?			Y	Researchers are informed
	4.4 If Y/PY/NI to 4.3: Could assessment of the outcome have been influenced by knowledge of intervention received?			N	The reported outcome indicators are all objective indicators
	4.5 If Y/PY/NI to 4.4: Is it likely that assessment of the outcome was influenced by knowledge of intervention received?			NA
	Risk of bias judgement			Low
Bias in selection of the reported result	5.1 Were the data that produced this result analysed in accordance with a pre-specified analysis plan that was finalized before unblinded outcome data were available for analysis?			NI	The article did not mention whether there was a pre experiment in advance
	5.2 ... multiple eligible outcome measurements (e.g. scales, definitions, time points) within the outcome domain?			NI
	5.3 ... multiple eligible analyses of the data?			NI
	Risk of bias judgement			Some concerns
Overall bias	Risk of bias judgement			Some concerns
Unique ID	Wu 2021	Study ID	Wu 2021	Assessor	JW
Ref or Label	沈阳医学院硕士学位论文	Aim	assignment to intervention (the 'intention-to-treat' effect)
Experimental	RIPostC+Routine treatment	Comparator	Routine treatment	Source	Journal article(s) with results of the trial
Outcome	NIHSS	Results	Mean ± standard deviation	Weight	1
Domain	Signalling question			Response	Comments
Bias arising from the randomization process	1.1 Was the allocation sequence random?			Y	The article mentions the use of a random number table method
	1.2 Was the allocation sequence concealed until participants were enrolled and assigned to interventions?			NI
	1.3 Did baseline differences between intervention groups suggest a problem with the randomization process?			N	The baseline of two sets of basic information and target outcome indicators described in the article is not statistically significant
	Risk of bias judgement			Some concerns
Bias due to deviations from intended interventions	2.1.Were participants aware of their assigned intervention during the trial?			Y	Due to the fact that RIPostC is a significant treatment method and not a simple drug treatment, it is easy to distinguish the differences. Therefore, researchers and patients are aware that blinding is not possible
	2.2.Were carers and people delivering the interventions aware of participants' assigned intervention during the trial?			Y
	2.3. If Y/PY/NI to 2.1 or 2.2: Were there deviations from the intended intervention that arose because of the experimental context?			N	No patients expressed dissatisfaction or requested a group change with different treatment methods
	2.4 If Y/PY to 2.3: Were these deviations likely to have affected the outcome?			NA
	2.5. If Y/PY/NI to 2.4: Were these deviations from intended intervention balanced between groups?			NA
	2.6 Was an appropriate analysis used to estimate the effect of assignment to intervention?			Y	Both groups were analyzed based on intervention allocation
	2.7 If N/PN/NI to 2.6: Was there potential for a substantial impact (on the result) of the failure to analyse participants in the group to which they were randomized?			NA
	Risk of bias judgement			Low
Bias due to missing outcome data	3.1 Were data for this outcome available for all, or nearly all, participants randomized?			Y	All enrolled patients reported outcome measures
	3.2 If N/PN/NI to 3.1: Is there evidence that result was not biased by missing outcome data?			NA
	3.3 If N/PN to 3.2: Could missingness in the outcome depend on its true value?			NA
	3.4 If Y/PY/NI to 3.3: Is it likely that missingness in the outcome depended on its true value?			NA
	Risk of bias judgement			Low
Bias in measurement of the outcome	4.1 Was the method of measuring the outcome inappropriate?			N	The outcome indicators reported in the article are commonly used internationally for the treatment and evaluation of cerebral infarction, so there is no unreasonable issue.
	4.2 Could measurement or ascertainment of the outcome have differed between intervention groups?			N	Both groups reported outcome indicators at the same time point
	4.3 Were outcome assessors aware of the intervention received by study participants?			Y	Researchers are informed
	4.4 If Y/PY/NI to 4.3: Could assessment of the outcome have been influenced by knowledge of intervention received?			N	The reported outcome indicators are all objective indicators
	4.5 If Y/PY/NI to 4.4: Is it likely that assessment of the outcome was influenced by knowledge of intervention received?			NA
	Risk of bias judgement			Low
Bias in selection of the reported result	5.1 Were the data that produced this result analysed in accordance with a pre-specified analysis plan that was finalized before unblinded outcome data were available for analysis?			NI	The article did not mention whether there was a pre experiment in advance
	5.2 ... multiple eligible outcome measurements (e.g. scales, definitions, time points) within the outcome domain?			NI
	5.3 ... multiple eligible analyses of the data?			NI
	Risk of bias judgement			Some concerns
Overall bias	Risk of bias judgement			Some concerns
Unique ID	Liu 2021	Study ID	Liu 2021	Assessor	JW
Ref or Label	中国医科大学硕士学位论文	Aim	assignment to intervention (the 'intention-to-treat' effect)
Experimental	RIPostC+Routine treatment	Comparator	Routine treatment	Source	Journal article(s) with results of the trial
Outcome	NIHSS,mRS,BI	Results	Mean ± standard deviation	Weight	1
Domain	Signalling question			Response	Comments
Bias arising from the randomization process	1.1 Was the allocation sequence random?			NI	Only mentioned random, not mentioned in the article
	1.2 Was the allocation sequence concealed until participants were enrolled and assigned to interventions?			NI
	1.3 Did baseline differences between intervention groups suggest a problem with the randomization process?			N	The baseline of two sets of basic information and target outcome indicators described in the article is not statistically significant
	Risk of bias judgement			Some concerns
Bias due to deviations from intended interventions	2.1.Were participants aware of their assigned intervention during the trial?			Y	Due to the fact that RIPostC is a significant treatment method and not a simple drug treatment, it is easy to distinguish the differences. Therefore, researchers and patients are aware that blinding is not possible
	2.2.Were carers and people delivering the interventions aware of participants' assigned intervention during the trial?			Y
	2.3. If Y/PY/NI to 2.1 or 2.2: Were there deviations from the intended intervention that arose because of the experimental context?			N	No patients expressed dissatisfaction or requested a group change with different treatment methods
	2.4 If Y/PY to 2.3: Were these deviations likely to have affected the outcome?			NA
	2.5. If Y/PY/NI to 2.4: Were these deviations from intended intervention balanced between groups?			NA
	2.6 Was an appropriate analysis used to estimate the effect of assignment to intervention?			Y	Both groups were analyzed based on intervention allocation
	2.7 If N/PN/NI to 2.6: Was there potential for a substantial impact (on the result) of the failure to analyse participants in the group to which they were randomized?			NA
	Risk of bias judgement			Low
Bias due to missing outcome data	3.1 Were data for this outcome available for all, or nearly all, participants randomized?			Y	All enrolled patients reported outcome measures
	3.2 If N/PN/NI to 3.1: Is there evidence that result was not biased by missing outcome data?			NA
	3.3 If N/PN to 3.2: Could missingness in the outcome depend on its true value?			NA
	3.4 If Y/PY/NI to 3.3: Is it likely that missingness in the outcome depended on its true value?			NA
	Risk of bias judgement			Low
Bias in measurement of the outcome	4.1 Was the method of measuring the outcome inappropriate?			N	The outcome indicators reported in the article are commonly used internationally for the treatment and evaluation of cerebral infarction, so there is no unreasonable issue.
	4.2 Could measurement or ascertainment of the outcome have differed between intervention groups?			N	Both groups reported outcome indicators at the same time point
	4.3 Were outcome assessors aware of the intervention received by study participants?			Y	Researchers are informed
	4.4 If Y/PY/NI to 4.3: Could assessment of the outcome have been influenced by knowledge of intervention received?			N	The reported outcome indicators are all objective indicators
	4.5 If Y/PY/NI to 4.4: Is it likely that assessment of the outcome was influenced by knowledge of intervention received?			NA
	Risk of bias judgement			Low
Bias in selection of the reported result	5.1 Were the data that produced this result analysed in accordance with a pre-specified analysis plan that was finalized before unblinded outcome data were available for analysis?			NI	The article did not mention whether there was a pre experiment in advance
	5.2 ... multiple eligible outcome measurements (e.g. scales, definitions, time points) within the outcome domain?			NI
	5.3 ... multiple eligible analyses of the data?			N
	Risk of bias judgement			Some concerns
Overall bias	Risk of bias judgement			Some concerns
Unique ID	Chen 2021	Study ID	Chen 2021	Assessor	JW
Ref or Label	沈阳医学院硕士学位论文	Aim	assignment to intervention (the 'intention-to-treat' effect)
Experimental	RIPostC+Routine treatment	Comparator	Routine treatment	Source	Journal article(s) with results of the trial
Outcome	NIHSS	Results	Mean ± standard deviation	Weight	1
Domain	Signalling question			Response	Comments
Bias arising from the randomization process	1.1 Was the allocation sequence random?			Y	The article mentions the use of a random number table method
	1.2 Was the allocation sequence concealed until participants were enrolled and assigned to interventions?			NI
	1.3 Did baseline differences between intervention groups suggest a problem with the randomization process?			N	The baseline of two sets of basic information and target outcome indicators described in the article is not statistically significant
	Risk of bias judgement			Some concerns
Bias due to deviations from intended interventions	2.1.Were participants aware of their assigned intervention during the trial?			Y	Due to the fact that RIPostC is a significant treatment method and not a simple drug treatment, it is easy to distinguish the differences. Therefore, researchers and patients are aware that blinding is not possible
	2.2.Were carers and people delivering the interventions aware of participants' assigned intervention during the trial?			Y
	2.3. If Y/PY/NI to 2.1 or 2.2: Were there deviations from the intended intervention that arose because of the experimental context?			N	No patients expressed dissatisfaction or requested a group change with different treatment methods
	2.4 If Y/PY to 2.3: Were these deviations likely to have affected the outcome?			NA
	2.5. If Y/PY/NI to 2.4: Were these deviations from intended intervention balanced between groups?			NA
	2.6 Was an appropriate analysis used to estimate the effect of assignment to intervention?			Y	Both groups were analyzed based on intervention allocation
	2.7 If N/PN/NI to 2.6: Was there potential for a substantial impact (on the result) of the failure to analyse participants in the group to which they were randomized?			NA
	Risk of bias judgement			Low
Bias due to missing outcome data	3.1 Were data for this outcome available for all, or nearly all, participants randomized?			Y	All enrolled patients reported outcome measures
	3.2 If N/PN/NI to 3.1: Is there evidence that result was not biased by missing outcome data?			NA
	3.3 If N/PN to 3.2: Could missingness in the outcome depend on its true value?			NA
	3.4 If Y/PY/NI to 3.3: Is it likely that missingness in the outcome depended on its true value?			NA
	Risk of bias judgement			Low
Bias in measurement of the outcome	4.1 Was the method of measuring the outcome inappropriate?			N	The outcome indicators reported in the article are commonly used internationally for the treatment and evaluation of cerebral infarction, so there is no unreasonable issue.
	4.2 Could measurement or ascertainment of the outcome have differed between intervention groups?			N	Both groups reported outcome indicators at the same time point
	4.3 Were outcome assessors aware of the intervention received by study participants?			Y	Researchers are informed
	4.4 If Y/PY/NI to 4.3: Could assessment of the outcome have been influenced by knowledge of intervention received?			N	The reported outcome indicators are all objective indicators
	4.5 If Y/PY/NI to 4.4: Is it likely that assessment of the outcome was influenced by knowledge of intervention received?			NA
	Risk of bias judgement			Low
Bias in selection of the reported result	5.1 Were the data that produced this result analysed in accordance with a pre-specified analysis plan that was finalized before unblinded outcome data were available for analysis?			NI	The article did not mention whether there was a pre experiment in advance
	5.2 ... multiple eligible outcome measurements (e.g. scales, definitions, time points) within the outcome domain?			NI
	5.3 ... multiple eligible analyses of the data?			NI
	Risk of bias judgement			Some concerns
Overall bias	Risk of bias judgement			Some concerns
Unique ID	Zhou 2021	Study ID	Zhou 2021	Assessor	JW
Ref or Label	Chin J Convalescent Med，May 2021，Vol.30，No.5	Aim	assignment to intervention (the 'intention-to-treat' effect)
Experimental	RIPostC+Routine treatment	Comparator	Routine treatment	Source	Journal article(s) with results of the trial
Outcome	NIHSS,FIB	Results	Mean ± standard deviation	Weight	1
Domain	Signalling question			Response	Comments
Bias arising from the randomization process	1.1 Was the allocation sequence random?			NI	Not mentioned in the article
	1.2 Was the allocation sequence concealed until participants were enrolled and assigned to interventions?			PN
	1.3 Did baseline differences between intervention groups suggest a problem with the randomization process?			N	The baseline of two sets of basic information and target outcome indicators described in the article is not statistically significant_x000D_
	Risk of bias judgement			High
Bias due to deviations from intended interventions	2.1.Were participants aware of their assigned intervention during the trial?			Y	Due to the fact that RIPostC is a significant treatment method and not a simple drug treatment, it is easy to distinguish the differences. Therefore, researchers and patients are aware that blinding is not possible
	2.2.Were carers and people delivering the interventions aware of participants' assigned intervention during the trial?			Y
	2.3. If Y/PY/NI to 2.1 or 2.2: Were there deviations from the intended intervention that arose because of the experimental context?			N	No patients expressed dissatisfaction or requested a group change with different treatment methods
	2.4 If Y/PY to 2.3: Were these deviations likely to have affected the outcome?			NA
	2.5. If Y/PY/NI to 2.4: Were these deviations from intended intervention balanced between groups?			NA
	2.6 Was an appropriate analysis used to estimate the effect of assignment to intervention?			Y	Both groups were analyzed based on intervention allocation
	2.7 If N/PN/NI to 2.6: Was there potential for a substantial impact (on the result) of the failure to analyse participants in the group to which they were randomized?			NA
	Risk of bias judgement			Low
Bias due to missing outcome data	3.1 Were data for this outcome available for all, or nearly all, participants randomized?			PY	All enrolled patients reported outcome measures
	3.2 If N/PN/NI to 3.1: Is there evidence that result was not biased by missing outcome data?			NA
	3.3 If N/PN to 3.2: Could missingness in the outcome depend on its true value?			NA
	3.4 If Y/PY/NI to 3.3: Is it likely that missingness in the outcome depended on its true value?			NA
	Risk of bias judgement			Low
Bias in measurement of the outcome	4.1 Was the method of measuring the outcome inappropriate?			N	The outcome indicators reported in the article are commonly used internationally for the treatment and evaluation of cerebral infarction, so there is no unreasonable issue.
	4.2 Could measurement or ascertainment of the outcome have differed between intervention groups?			N	Both groups reported outcome indicators at the same time point
	4.3 Were outcome assessors aware of the intervention received by study participants?			Y	Researchers are informed
	4.4 If Y/PY/NI to 4.3: Could assessment of the outcome have been influenced by knowledge of intervention received?			N	The reported outcome indicators are all objective indicators
	4.5 If Y/PY/NI to 4.4: Is it likely that assessment of the outcome was influenced by knowledge of intervention received?			NA
	Risk of bias judgement			Low
Bias in selection of the reported result	5.1 Were the data that produced this result analysed in accordance with a pre-specified analysis plan that was finalized before unblinded outcome data were available for analysis?			NI
	5.2 ... multiple eligible outcome measurements (e.g. scales, definitions, time points) within the outcome domain?			NI
	5.3 ... multiple eligible analyses of the data?			NI
	Risk of bias judgement			Some concerns
Overall bias	Risk of bias judgement			High
Unique ID	Li 2021	Study ID	Li 2021	Assessor	JW
Ref or Label	１０．３９６９／ｊ．ｉｓｓｎ．１００９－０１２６．２０２１．０７．０１５	Aim	assignment to intervention (the 'intention-to-treat' effect)
Experimental	RIPostC+Routine treatment	Comparator	Routine treatment	Source	Journal article(s) with results of the trial
Outcome	NIHSS,BI	Results	Mean ± standard deviation	Weight	1
Domain	Signalling question			Response	Comments
Bias arising from the randomization process	1.1 Was the allocation sequence random?			NI	Not mentioned in the article
	1.2 Was the allocation sequence concealed until participants were enrolled and assigned to interventions?			PN
	1.3 Did baseline differences between intervention groups suggest a problem with the randomization process?			N	The baseline of two sets of basic information and target outcome indicators described in the article is not statistically significant
	Risk of bias judgement			High
Bias due to deviations from intended interventions	2.1.Were participants aware of their assigned intervention during the trial?			Y	Due to the fact that RIPostC is a significant treatment method and not a simple drug treatment, it is easy to distinguish the differences. Therefore, researchers and patients are aware that blinding is not possible
	2.2.Were carers and people delivering the interventions aware of participants' assigned intervention during the trial?			Y
	2.3. If Y/PY/NI to 2.1 or 2.2: Were there deviations from the intended intervention that arose because of the experimental context?			N	No patients expressed dissatisfaction or requested a group change with different treatment methods
	2.4 If Y/PY to 2.3: Were these deviations likely to have affected the outcome?			NA
	2.5. If Y/PY/NI to 2.4: Were these deviations from intended intervention balanced between groups?			NA
	2.6 Was an appropriate analysis used to estimate the effect of assignment to intervention?			Y	Both groups were analyzed based on intervention allocation
	2.7 If N/PN/NI to 2.6: Was there potential for a substantial impact (on the result) of the failure to analyse participants in the group to which they were randomized?			NA
	Risk of bias judgement			Low
Bias due to missing outcome data	3.1 Were data for this outcome available for all, or nearly all, participants randomized?			Y	All enrolled patients reported outcome measures
	3.2 If N/PN/NI to 3.1: Is there evidence that result was not biased by missing outcome data?			NA
	3.3 If N/PN to 3.2: Could missingness in the outcome depend on its true value?			NA
	3.4 If Y/PY/NI to 3.3: Is it likely that missingness in the outcome depended on its true value?			NA
	Risk of bias judgement			Low
Bias in measurement of the outcome	4.1 Was the method of measuring the outcome inappropriate?			N	The outcome indicators reported in the article are commonly used internationally for the treatment and evaluation of cerebral infarction, so there is no unreasonable issue.
	4.2 Could measurement or ascertainment of the outcome have differed between intervention groups?			N	Both groups reported outcome indicators at the same time point
	4.3 Were outcome assessors aware of the intervention received by study participants?			Y	Researchers are informed
	4.4 If Y/PY/NI to 4.3: Could assessment of the outcome have been influenced by knowledge of intervention received?			N	The reported outcome indicators are all objective indicators
	4.5 If Y/PY/NI to 4.4: Is it likely that assessment of the outcome was influenced by knowledge of intervention received?			NA
	Risk of bias judgement			Low
Bias in selection of the reported result	5.1 Were the data that produced this result analysed in accordance with a pre-specified analysis plan that was finalized before unblinded outcome data were available for analysis?			NI	The article did not mention whether there was a pre experiment in advance
	5.2 ... multiple eligible outcome measurements (e.g. scales, definitions, time points) within the outcome domain?			NI
	5.3 ... multiple eligible analyses of the data?			NI
	Risk of bias judgement			Some concerns
Overall bias	Risk of bias judgement			High
Unique ID	Dai 2022	Study ID	Dai 2022	Assessor	JW
Ref or Label	沈阳医学院硕士学位论文	Aim	assignment to intervention (the 'intention-to-treat' effect)
Experimental	RIPostC+Routine treatment	Comparator	Routine treatment	Source	Journal article(s) with results of the trial
Outcome	NIHSS,mRS	Results	Mean ± standard deviation	Weight	1
Domain	Signalling question			Response	Comments
Bias arising from the randomization process	1.1 Was the allocation sequence random?			NI	Only mentioned random, not mentioned in the article
	1.2 Was the allocation sequence concealed until participants were enrolled and assigned to interventions?			NI
	1.3 Did baseline differences between intervention groups suggest a problem with the randomization process?			N	The baseline of two sets of basic information and target outcome indicators described in the article is not statistically significant
	Risk of bias judgement			Some concerns
Bias due to deviations from intended interventions	2.1.Were participants aware of their assigned intervention during the trial?			Y	Due to the fact that RIPostC is a significant treatment method and not a simple drug treatment, it is easy to distinguish the differences. Therefore, researchers and patients are aware that blinding is not possible
	2.2.Were carers and people delivering the interventions aware of participants' assigned intervention during the trial?			Y
	2.3. If Y/PY/NI to 2.1 or 2.2: Were there deviations from the intended intervention that arose because of the experimental context?			N	No patients expressed dissatisfaction or requested a group change with different treatment methods
	2.4 If Y/PY to 2.3: Were these deviations likely to have affected the outcome?			NA
	2.5. If Y/PY/NI to 2.4: Were these deviations from intended intervention balanced between groups?			NA
	2.6 Was an appropriate analysis used to estimate the effect of assignment to intervention?			Y	Both groups were analyzed based on intervention allocation
	2.7 If N/PN/NI to 2.6: Was there potential for a substantial impact (on the result) of the failure to analyse participants in the group to which they were randomized?			NA
	Risk of bias judgement			Low
Bias due to missing outcome data	3.1 Were data for this outcome available for all, or nearly all, participants randomized?			Y	All enrolled patients reported outcome measures
	3.2 If N/PN/NI to 3.1: Is there evidence that result was not biased by missing outcome data?			NA
	3.3 If N/PN to 3.2: Could missingness in the outcome depend on its true value?			NA
	3.4 If Y/PY/NI to 3.3: Is it likely that missingness in the outcome depended on its true value?			NA
	Risk of bias judgement			Low
Bias in measurement of the outcome	4.1 Was the method of measuring the outcome inappropriate?			N	The outcome indicators reported in the article are commonly used internationally for the treatment and evaluation of cerebral infarction, so there is no unreasonable issue.
	4.2 Could measurement or ascertainment of the outcome have differed between intervention groups?			N	Both groups reported outcome indicators at the same time point
	4.3 Were outcome assessors aware of the intervention received by study participants?			Y	Researchers are informed
	4.4 If Y/PY/NI to 4.3: Could assessment of the outcome have been influenced by knowledge of intervention received?			N	The reported outcome indicators are all objective indicators
	4.5 If Y/PY/NI to 4.4: Is it likely that assessment of the outcome was influenced by knowledge of intervention received?			NA
	Risk of bias judgement			Low
Bias in selection of the reported result	5.1 Were the data that produced this result analysed in accordance with a pre-specified analysis plan that was finalized before unblinded outcome data were available for analysis?			NI	The article did not mention whether there was a pre experiment in advance
	5.2 ... multiple eligible outcome measurements (e.g. scales, definitions, time points) within the outcome domain?			NI
	5.3 ... multiple eligible analyses of the data?			NI
	Risk of bias judgement			Some concerns
Overall bias	Risk of bias judgement			Some concerns
Unique ID	Wu 2022	Study ID	Wu 2022	Assessor	JW
Ref or Label	沈阳医学院硕士学位论文	Aim	assignment to intervention (the 'intention-to-treat' effect)
Experimental	RIPostC+Routine treatment	Comparator	Routine treatment	Source	Journal article(s) with results of the trial
Outcome	NIHSS,mRS,IL-6	Results	Mean ± standard deviation	Weight	1
Domain	Signalling question			Response	Comments
Bias arising from the randomization process	1.1 Was the allocation sequence random?			NI	Only mentioned random, not mentioned in the article
	1.2 Was the allocation sequence concealed until participants were enrolled and assigned to interventions?			NI
	1.3 Did baseline differences between intervention groups suggest a problem with the randomization process?			N	The baseline of two sets of basic information and target outcome indicators described in the article is not statistically significant
	Risk of bias judgement			Some concerns
Bias due to deviations from intended interventions	2.1.Were participants aware of their assigned intervention during the trial?			Y	Due to the fact that RIPostC is a significant treatment method and not a simple drug treatment, it is easy to distinguish the differences. Therefore, researchers and patients are aware that blinding is not possible
	2.2.Were carers and people delivering the interventions aware of participants' assigned intervention during the trial?			Y
	2.3. If Y/PY/NI to 2.1 or 2.2: Were there deviations from the intended intervention that arose because of the experimental context?			N	No patients expressed dissatisfaction or requested a group change with different treatment methods
	2.4 If Y/PY to 2.3: Were these deviations likely to have affected the outcome?			NA
	2.5. If Y/PY/NI to 2.4: Were these deviations from intended intervention balanced between groups?			NA
	2.6 Was an appropriate analysis used to estimate the effect of assignment to intervention?			Y	Both groups were analyzed based on intervention allocation
	2.7 If N/PN/NI to 2.6: Was there potential for a substantial impact (on the result) of the failure to analyse participants in the group to which they were randomized?			NA
	Risk of bias judgement			Low
Bias due to missing outcome data	3.1 Were data for this outcome available for all, or nearly all, participants randomized?			Y	All enrolled patients reported outcome measures
	3.2 If N/PN/NI to 3.1: Is there evidence that result was not biased by missing outcome data?			NA
	3.3 If N/PN to 3.2: Could missingness in the outcome depend on its true value?			NA
	3.4 If Y/PY/NI to 3.3: Is it likely that missingness in the outcome depended on its true value?			NA
	Risk of bias judgement			Low
Bias in measurement of the outcome	4.1 Was the method of measuring the outcome inappropriate?			N	The outcome indicators reported in the article are commonly used internationally for the treatment and evaluation of cerebral infarction, so there is no unreasonable issue.
	4.2 Could measurement or ascertainment of the outcome have differed between intervention groups?			N	Both groups reported outcome indicators at the same time point
	4.3 Were outcome assessors aware of the intervention received by study participants?			Y	Researchers are informed
	4.4 If Y/PY/NI to 4.3: Could assessment of the outcome have been influenced by knowledge of intervention received?			N	The reported outcome indicators are all objective indicators
	4.5 If Y/PY/NI to 4.4: Is it likely that assessment of the outcome was influenced by knowledge of intervention received?			NA
	Risk of bias judgement			Low
Bias in selection of the reported result	5.1 Were the data that produced this result analysed in accordance with a pre-specified analysis plan that was finalized before unblinded outcome data were available for analysis?			NI	The article did not mention whether there was a pre experiment in advance
	5.2 ... multiple eligible outcome measurements (e.g. scales, definitions, time points) within the outcome domain?			NI
	5.3 ... multiple eligible analyses of the data?			NI
	Risk of bias judgement			Some concerns
Overall bias	Risk of bias judgement			Some concerns
Unique ID	Wang 2022	Study ID	Wang 2022	Assessor	JW
Ref or Label	沈阳医学院硕士学位论文	Aim	assignment to intervention (the 'intention-to-treat' effect)
Experimental	RIPostC+Routine treatment	Comparator	Routine treatment	Source	Journal article(s) with results of the trial
Outcome	NIHSS,mRS	Results	Mean ± standard deviation	Weight	1
Domain	Signalling question			Response	Comments
Bias arising from the randomization process	1.1 Was the allocation sequence random?			Y	The article mentions the use of a random number table method
	1.2 Was the allocation sequence concealed until participants were enrolled and assigned to interventions?			NI
	1.3 Did baseline differences between intervention groups suggest a problem with the randomization process?			N	The baseline of two sets of basic information and target outcome indicators described in the article is not statistically significant
	Risk of bias judgement			Some concerns
Bias due to deviations from intended interventions	2.1.Were participants aware of their assigned intervention during the trial?			Y	Due to the fact that RIPostC is a significant treatment method and not a simple drug treatment, it is easy to distinguish the differences. Therefore, researchers and patients are aware that blinding is not possible
	2.2.Were carers and people delivering the interventions aware of participants' assigned intervention during the trial?			Y
	2.3. If Y/PY/NI to 2.1 or 2.2: Were there deviations from the intended intervention that arose because of the experimental context?			N	No patients expressed dissatisfaction or requested a group change with different treatment methods
	2.4 If Y/PY to 2.3: Were these deviations likely to have affected the outcome?			NA
	2.5. If Y/PY/NI to 2.4: Were these deviations from intended intervention balanced between groups?			NA
	2.6 Was an appropriate analysis used to estimate the effect of assignment to intervention?			Y	Both groups were analyzed based on intervention allocation
	2.7 If N/PN/NI to 2.6: Was there potential for a substantial impact (on the result) of the failure to analyse participants in the group to which they were randomized?			NA
	Risk of bias judgement			Low
Bias due to missing outcome data	3.1 Were data for this outcome available for all, or nearly all, participants randomized?			Y	All enrolled patients reported outcome measures
	3.2 If N/PN/NI to 3.1: Is there evidence that result was not biased by missing outcome data?			NA
	3.3 If N/PN to 3.2: Could missingness in the outcome depend on its true value?			NA
	3.4 If Y/PY/NI to 3.3: Is it likely that missingness in the outcome depended on its true value?			NA
	Risk of bias judgement			Low
Bias in measurement of the outcome	4.1 Was the method of measuring the outcome inappropriate?			N	The outcome indicators reported in the article are commonly used internationally for the treatment and evaluation of cerebral infarction, so there is no unreasonable issue.
	4.2 Could measurement or ascertainment of the outcome have differed between intervention groups?			N	Both groups reported outcome indicators at the same time point
	4.3 Were outcome assessors aware of the intervention received by study participants?			Y	Researchers are informed
	4.4 If Y/PY/NI to 4.3: Could assessment of the outcome have been influenced by knowledge of intervention received?			N	The reported outcome indicators are all objective indicators
	4.5 If Y/PY/NI to 4.4: Is it likely that assessment of the outcome was influenced by knowledge of intervention received?			NA
	Risk of bias judgement			Low
Bias in selection of the reported result	5.1 Were the data that produced this result analysed in accordance with a pre-specified analysis plan that was finalized before unblinded outcome data were available for analysis?			NI	The article did not mention whether there was a pre experiment in advance
	5.2 ... multiple eligible outcome measurements (e.g. scales, definitions, time points) within the outcome domain?			NI
	5.3 ... multiple eligible analyses of the data?			NI
	Risk of bias judgement			Some concerns
Overall bias	Risk of bias judgement			Some concerns
Unique ID	Qu 2022	Study ID	Qu 2022	Assessor	JW
Ref or Label	Vol. 33 No. 8 Journal of Aerospace Medicine Aug 2022	Aim	assignment to intervention (the 'intention-to-treat' effect)
Experimental	RIPostC+Routine treatment	Comparator	Routine treatment	Source	Journal article(s) with results of the trial
Outcome	NIHSS,mRS	Results	Mean ± standard deviation	Weight	1
Domain	Signalling question			Response	Comments
Bias arising from the randomization process	1.1 Was the allocation sequence random?			Y	The article mentions the use of a random number table method
	1.2 Was the allocation sequence concealed until participants were enrolled and assigned to interventions?			NI
	1.3 Did baseline differences between intervention groups suggest a problem with the randomization process?			N	The baseline of two sets of basic information and target outcome indicators described in the article is not statistically significant
	Risk of bias judgement			Some concerns
Bias due to deviations from intended interventions	2.1.Were participants aware of their assigned intervention during the trial?			Y	Due to the fact that RIPostC is a significant treatment method and not a simple drug treatment, it is easy to distinguish the differences. Therefore, researchers and patients are aware that blinding is not possible
	2.2.Were carers and people delivering the interventions aware of participants' assigned intervention during the trial?			Y
	2.3. If Y/PY/NI to 2.1 or 2.2: Were there deviations from the intended intervention that arose because of the experimental context?			N	No patients expressed dissatisfaction or requested a group change with different treatment methods
	2.4 If Y/PY to 2.3: Were these deviations likely to have affected the outcome?			NA
	2.5. If Y/PY/NI to 2.4: Were these deviations from intended intervention balanced between groups?			NA
	2.6 Was an appropriate analysis used to estimate the effect of assignment to intervention?			Y	Both groups were analyzed based on intervention allocation
	2.7 If N/PN/NI to 2.6: Was there potential for a substantial impact (on the result) of the failure to analyse participants in the group to which they were randomized?			NA
	Risk of bias judgement			Low
Bias due to missing outcome data	3.1 Were data for this outcome available for all, or nearly all, participants randomized?			Y	All enrolled patients reported outcome measures
	3.2 If N/PN/NI to 3.1: Is there evidence that result was not biased by missing outcome data?			NA
	3.3 If N/PN to 3.2: Could missingness in the outcome depend on its true value?			NA
	3.4 If Y/PY/NI to 3.3: Is it likely that missingness in the outcome depended on its true value?			NA
	Risk of bias judgement			Low
Bias in measurement of the outcome	4.1 Was the method of measuring the outcome inappropriate?			N	The outcome indicators reported in the article are commonly used internationally for the treatment and evaluation of cerebral infarction, so there is no unreasonable issue.
	4.2 Could measurement or ascertainment of the outcome have differed between intervention groups?			N	Both groups reported outcome indicators at the same time point
	4.3 Were outcome assessors aware of the intervention received by study participants?			Y	Researchers are informed
	4.4 If Y/PY/NI to 4.3: Could assessment of the outcome have been influenced by knowledge of intervention received?			N	The reported outcome indicators are all objective indicators
	4.5 If Y/PY/NI to 4.4: Is it likely that assessment of the outcome was influenced by knowledge of intervention received?			NA
	Risk of bias judgement			Low
Bias in selection of the reported result	5.1 Were the data that produced this result analysed in accordance with a pre-specified analysis plan that was finalized before unblinded outcome data were available for analysis?			NI	The article did not mention whether there was a pre experiment in advance
	5.2 ... multiple eligible outcome measurements (e.g. scales, definitions, time points) within the outcome domain?			NI
	5.3 ... multiple eligible analyses of the data?			NI
	Risk of bias judgement			Some concerns
Overall bias	Risk of bias judgement			Some concerns
Unique ID	Sun 2022	Study ID	Sun 2022	Assessor	JW
Ref or Label	10.15932/j.0253-9713.2022.12.004	Aim	assignment to intervention (the 'intention-to-treat' effect)
Experimental	rt-PA+RIPostC+Routine treatment	Comparator	rt-PA+Routine treatment	Source	Journal article(s) with results of the trial
Outcome	NIHSS,mRS,BI	Results	Mean ± standard deviation	Weight	1
Domain	Signalling question			Response	Comments
Bias arising from the randomization process	1.1 Was the allocation sequence random?			Y	The article mentions the use of a random number table method
	1.2 Was the allocation sequence concealed until participants were enrolled and assigned to interventions?			NI
	1.3 Did baseline differences between intervention groups suggest a problem with the randomization process?			N	The baseline of two sets of basic information and target outcome indicators described in the article is not statistically significant
	Risk of bias judgement			Some concerns
Bias due to deviations from intended interventions	2.1.Were participants aware of their assigned intervention during the trial?			Y	Due to the fact that RIPostC is a significant treatment method and not a simple drug treatment, it is easy to distinguish the differences. Therefore, researchers and patients are aware that blinding is not possible
	2.2.Were carers and people delivering the interventions aware of participants' assigned intervention during the trial?			Y
	2.3. If Y/PY/NI to 2.1 or 2.2: Were there deviations from the intended intervention that arose because of the experimental context?			N	No patients expressed dissatisfaction or requested a group change with different treatment methods
	2.4 If Y/PY to 2.3: Were these deviations likely to have affected the outcome?			NA
	2.5. If Y/PY/NI to 2.4: Were these deviations from intended intervention balanced between groups?			NA
	2.6 Was an appropriate analysis used to estimate the effect of assignment to intervention?			Y	Both groups were analyzed based on intervention allocation
	2.7 If N/PN/NI to 2.6: Was there potential for a substantial impact (on the result) of the failure to analyse participants in the group to which they were randomized?			NA
	Risk of bias judgement			Low
Bias due to missing outcome data	3.1 Were data for this outcome available for all, or nearly all, participants randomized?			Y	All enrolled patients reported outcome measures
	3.2 If N/PN/NI to 3.1: Is there evidence that result was not biased by missing outcome data?			NA
	3.3 If N/PN to 3.2: Could missingness in the outcome depend on its true value?			NA
	3.4 If Y/PY/NI to 3.3: Is it likely that missingness in the outcome depended on its true value?			NA
	Risk of bias judgement			Low
Bias in measurement of the outcome	4.1 Was the method of measuring the outcome inappropriate?			N	The outcome indicators reported in the article are commonly used internationally for the treatment and evaluation of cerebral infarction, so there is no unreasonable issue.
	4.2 Could measurement or ascertainment of the outcome have differed between intervention groups?			N	Both groups reported outcome indicators at the same time point
	4.3 Were outcome assessors aware of the intervention received by study participants?			Y	Researchers are informed
	4.4 If Y/PY/NI to 4.3: Could assessment of the outcome have been influenced by knowledge of intervention received?			N	The reported outcome indicators are all objective indicators
	4.5 If Y/PY/NI to 4.4: Is it likely that assessment of the outcome was influenced by knowledge of intervention received?			NA
	Risk of bias judgement			Low
Bias in selection of the reported result	5.1 Were the data that produced this result analysed in accordance with a pre-specified analysis plan that was finalized before unblinded outcome data were available for analysis?			NI	The article did not mention whether there was a pre experiment in advance
	5.2 ... multiple eligible outcome measurements (e.g. scales, definitions, time points) within the outcome domain?			NI	Not mentioned in the article
	5.3 ... multiple eligible analyses of the data?			NI	Not mentioned in the article
	Risk of bias judgement			Some concerns
Overall bias	Risk of bias judgement			Some concerns
Unique ID	Feng 2022	Study ID	Feng 2022	Assessor	JW
Ref or Label	10.12114/j.issn.1008-5971.2022.00.314	Aim	assignment to intervention (the 'intention-to-treat' effect)
Experimental	RIPostC+Routine treatment	Comparator	Routine treatment	Source	Journal article(s) with results of the trial
Outcome	NIHSS,CRP,IL-6,BDNF,TNF-α	Results	Mean ± standard deviation	Weight	1
Domain	Signalling question			Response	Comments
Bias arising from the randomization process	1.1 Was the allocation sequence random?			NI	Not mentioned in the article
	1.2 Was the allocation sequence concealed until participants were enrolled and assigned to interventions?			PN
	1.3 Did baseline differences between intervention groups suggest a problem with the randomization process?			N	The baseline of two sets of basic information and target outcome indicators described in the article is not statistically significant
	Risk of bias judgement			High
Bias due to deviations from intended interventions	2.1.Were participants aware of their assigned intervention during the trial?			Y	Due to the fact that RIPostC is a significant treatment method and not a simple drug treatment, it is easy to distinguish the differences. Therefore, researchers and patients are aware that blinding is not possible
	2.2.Were carers and people delivering the interventions aware of participants' assigned intervention during the trial?			Y
	2.3. If Y/PY/NI to 2.1 or 2.2: Were there deviations from the intended intervention that arose because of the experimental context?			N	No patients expressed dissatisfaction or requested a group change with different treatment methods
	2.4 If Y/PY to 2.3: Were these deviations likely to have affected the outcome?			NA
	2.5. If Y/PY/NI to 2.4: Were these deviations from intended intervention balanced between groups?			NA
	2.6 Was an appropriate analysis used to estimate the effect of assignment to intervention?			Y	Both groups were analyzed based on intervention allocation
	2.7 If N/PN/NI to 2.6: Was there potential for a substantial impact (on the result) of the failure to analyse participants in the group to which they were randomized?			NA
	Risk of bias judgement			Low
Bias due to missing outcome data	3.1 Were data for this outcome available for all, or nearly all, participants randomized?			Y	All enrolled patients reported outcome measures
	3.2 If N/PN/NI to 3.1: Is there evidence that result was not biased by missing outcome data?			NA
	3.3 If N/PN to 3.2: Could missingness in the outcome depend on its true value?			NA
	3.4 If Y/PY/NI to 3.3: Is it likely that missingness in the outcome depended on its true value?			NA
	Risk of bias judgement			Low
Bias in measurement of the outcome	4.1 Was the method of measuring the outcome inappropriate?			N	The outcome indicators reported in the article are commonly used internationally for the treatment and evaluation of cerebral infarction, so there is no unreasonable issue.
	4.2 Could measurement or ascertainment of the outcome have differed between intervention groups?			N	Both groups reported outcome indicators at the same time point
	4.3 Were outcome assessors aware of the intervention received by study participants?			Y	Researchers are informed
	4.4 If Y/PY/NI to 4.3: Could assessment of the outcome have been influenced by knowledge of intervention received?			N	The reported outcome indicators are all objective indicators.
	4.5 If Y/PY/NI to 4.4: Is it likely that assessment of the outcome was influenced by knowledge of intervention received?			NA
	Risk of bias judgement			Low
Bias in selection of the reported result	5.1 Were the data that produced this result analysed in accordance with a pre-specified analysis plan that was finalized before unblinded outcome data were available for analysis?			NI	The article did not mention whether there was a pre experiment in advance
	5.2 ... multiple eligible outcome measurements (e.g. scales, definitions, time points) within the outcome domain?			NI
	5.3 ... multiple eligible analyses of the data?			NI
	Risk of bias judgement			Some concerns
Overall bias	Risk of bias judgement			High
Unique ID	Guo 2023	Study ID	Guo 2023	Assessor	JW
Ref or Label	１０． １９５２８ ／ ｊ． ｉｓｓｎ． １００３ － ３５４８． ２０２３． ０６． ０１０	Aim	assignment to intervention (the 'intention-to-treat' effect)
Experimental	rt-PA+RIPostC+Routine treatment	Comparator	rt-PA+Routine treatment	Source	Journal article(s) with results of the trial
Outcome	NIHSS	Results	Mean ± standard deviation	Weight	1
Domain	Signalling question			Response	Comments
Bias arising from the randomization process	1.1 Was the allocation sequence random?			NI	Not mentioned in the article
	1.2 Was the allocation sequence concealed until participants were enrolled and assigned to interventions?			PN
	1.3 Did baseline differences between intervention groups suggest a problem with the randomization process?			N	The baseline of two sets of basic information and target outcome indicators described in the article is not statistically significant
	Risk of bias judgement			High
Bias due to deviations from intended interventions	2.1.Were participants aware of their assigned intervention during the trial?			Y	Due to the fact that RIPostC is a significant treatment method and not a simple drug treatment, it is easy to distinguish the differences. Therefore, researchers and patients are aware that blinding is not possible
	2.2.Were carers and people delivering the interventions aware of participants' assigned intervention during the trial?			Y
	2.3. If Y/PY/NI to 2.1 or 2.2: Were there deviations from the intended intervention that arose because of the experimental context?			N	No patients expressed dissatisfaction or requested a group change with different treatment methods
	2.4 If Y/PY to 2.3: Were these deviations likely to have affected the outcome?			NA
	2.5. If Y/PY/NI to 2.4: Were these deviations from intended intervention balanced between groups?			NA
	2.6 Was an appropriate analysis used to estimate the effect of assignment to intervention?			Y	Both groups were analyzed based on intervention allocation
	2.7 If N/PN/NI to 2.6: Was there potential for a substantial impact (on the result) of the failure to analyse participants in the group to which they were randomized?			NA
	Risk of bias judgement			Low
Bias due to missing outcome data	3.1 Were data for this outcome available for all, or nearly all, participants randomized?			Y	All enrolled patients reported outcome measures
	3.2 If N/PN/NI to 3.1: Is there evidence that result was not biased by missing outcome data?			NA
	3.3 If N/PN to 3.2: Could missingness in the outcome depend on its true value?			NA
	3.4 If Y/PY/NI to 3.3: Is it likely that missingness in the outcome depended on its true value?			NA
	Risk of bias judgement			Low
Bias in measurement of the outcome	4.1 Was the method of measuring the outcome inappropriate?			N	The outcome indicators reported in the article are commonly used internationally for the treatment and evaluation of cerebral infarction, so there is no unreasonable issue.
	4.2 Could measurement or ascertainment of the outcome have differed between intervention groups?			N	Both groups reported outcome indicators at the same time point
	4.3 Were outcome assessors aware of the intervention received by study participants?			Y	Researchers are informed
	4.4 If Y/PY/NI to 4.3: Could assessment of the outcome have been influenced by knowledge of intervention received?			N	The reported outcome indicators are all objective indicators
	4.5 If Y/PY/NI to 4.4: Is it likely that assessment of the outcome was influenced by knowledge of intervention received?			NA
	Risk of bias judgement			Low
Bias in selection of the reported result	5.1 Were the data that produced this result analysed in accordance with a pre-specified analysis plan that was finalized before unblinded outcome data were available for analysis?			NI	The article did not mention whether there was a pre experiment in advance
	5.2 ... multiple eligible outcome measurements (e.g. scales, definitions, time points) within the outcome domain?			N
	5.3 ... multiple eligible analyses of the data?			NI
	Risk of bias judgement			Some concerns
Overall bias	Risk of bias judgement			High
Unique ID	Zhao 2023	Study ID	Zhao 2023	Assessor	JW
Ref or Label	10.12114/j.issn.1008-5971.2023.00.211	Aim	assignment to intervention (the 'intention-to-treat' effect)
Experimental	RIPostC+Routine treatment	Comparator	Routine treatment	Source	Journal article(s) with results of the trial
Outcome	NIHSS,mRS,BI	Results	Mean ± standard deviation	Weight	1
Domain	Signalling question			Response	Comments
Bias arising from the randomization process	1.1 Was the allocation sequence random?			NI	Not mentioned in the article
	1.2 Was the allocation sequence concealed until participants were enrolled and assigned to interventions?			PN
	1.3 Did baseline differences between intervention groups suggest a problem with the randomization process?			N	The baseline of two sets of basic information and target outcome indicators described in the article is not statistically significant
	Risk of bias judgement			High
Bias due to deviations from intended interventions	2.1.Were participants aware of their assigned intervention during the trial?			Y	Due to the fact that RIPostC is a significant treatment method and not a simple drug treatment, it is easy to distinguish the differences. Therefore, researchers and patients are aware that blinding is not possible
	2.2.Were carers and people delivering the interventions aware of participants' assigned intervention during the trial?			Y
	2.3. If Y/PY/NI to 2.1 or 2.2: Were there deviations from the intended intervention that arose because of the experimental context?			N	No patients expressed dissatisfaction or requested a group change with different treatment methods
	2.4 If Y/PY to 2.3: Were these deviations likely to have affected the outcome?			NA
	2.5. If Y/PY/NI to 2.4: Were these deviations from intended intervention balanced between groups?			NA
	2.6 Was an appropriate analysis used to estimate the effect of assignment to intervention?			Y	Both groups were analyzed based on intervention allocation
	2.7 If N/PN/NI to 2.6: Was there potential for a substantial impact (on the result) of the failure to analyse participants in the group to which they were randomized?			NA
	Risk of bias judgement			Low
Bias due to missing outcome data	3.1 Were data for this outcome available for all, or nearly all, participants randomized?			Y	All enrolled patients reported outcome measures
	3.2 If N/PN/NI to 3.1: Is there evidence that result was not biased by missing outcome data?			NA
	3.3 If N/PN to 3.2: Could missingness in the outcome depend on its true value?			NA
	3.4 If Y/PY/NI to 3.3: Is it likely that missingness in the outcome depended on its true value?			NA
	Risk of bias judgement			Low
Bias in measurement of the outcome	4.1 Was the method of measuring the outcome inappropriate?			N	The outcome indicators reported in the article are commonly used internationally for the treatment and evaluation of cerebral infarction, so there is no unreasonable issue.
	4.2 Could measurement or ascertainment of the outcome have differed between intervention groups?			N	Both groups reported outcome indicators at the same time point
	4.3 Were outcome assessors aware of the intervention received by study participants?			Y	Researchers are informed
	4.4 If Y/PY/NI to 4.3: Could assessment of the outcome have been influenced by knowledge of intervention received?			N	The reported outcome indicators are all objective indicators
	4.5 If Y/PY/NI to 4.4: Is it likely that assessment of the outcome was influenced by knowledge of intervention received?			NA
	Risk of bias judgement			Low
Bias in selection of the reported result	5.1 Were the data that produced this result analysed in accordance with a pre-specified analysis plan that was finalized before unblinded outcome data were available for analysis?			NI	The article did not mention whether there was a pre experiment in advance
	5.2 ... multiple eligible outcome measurements (e.g. scales, definitions, time points) within the outcome domain?			NI
	5.3 ... multiple eligible analyses of the data?			NI
	Risk of bias judgement			Some concerns
Overall bias	Risk of bias judgement			High
Unique ID	Peng 2014	Study ID	Peng 2014	Assessor	JW
Ref or Label	10.13517/j.cnki.ccm.2014.04.005	Aim	assignment to intervention (the 'intention-to-treat' effect)
Experimental	RIPostC+Routine treatment	Comparator	Routine treatment	Source	Journal article(s) with results of the trial
Outcome	NIHSS,BI	Results	Mean ± standard deviation	Weight	1
Domain	Signalling question			Response	Comments
Bias arising from the randomization process	1.1 Was the allocation sequence random?			NI	Only mentioned random, not mentioned in the article
	1.2 Was the allocation sequence concealed until participants were enrolled and assigned to interventions?			NI
	1.3 Did baseline differences between intervention groups suggest a problem with the randomization process?			N	The baseline of two sets of basic information and target outcome indicators described in the article is not statistically significant
	Risk of bias judgement			Some concerns
Bias due to deviations from intended interventions	2.1.Were participants aware of their assigned intervention during the trial?			Y	Due to the fact that RIPostC is a significant treatment method and not a simple drug treatment, it is easy to distinguish the differences. Therefore, researchers and patients are aware that blinding is not possible
	2.2.Were carers and people delivering the interventions aware of participants' assigned intervention during the trial?			Y
	2.3. If Y/PY/NI to 2.1 or 2.2: Were there deviations from the intended intervention that arose because of the experimental context?			N	No patients expressed dissatisfaction or requested a group change with different treatment methods
	2.4 If Y/PY to 2.3: Were these deviations likely to have affected the outcome?			NA
	2.5. If Y/PY/NI to 2.4: Were these deviations from intended intervention balanced between groups?			NA
	2.6 Was an appropriate analysis used to estimate the effect of assignment to intervention?			Y	Both groups were analyzed based on intervention allocation
	2.7 If N/PN/NI to 2.6: Was there potential for a substantial impact (on the result) of the failure to analyse participants in the group to which they were randomized?			NA
	Risk of bias judgement			Low
Bias due to missing outcome data	3.1 Were data for this outcome available for all, or nearly all, participants randomized?			Y	All enrolled patients reported outcome measures
	3.2 If N/PN/NI to 3.1: Is there evidence that result was not biased by missing outcome data?			NA
	3.3 If N/PN to 3.2: Could missingness in the outcome depend on its true value?			NA
	3.4 If Y/PY/NI to 3.3: Is it likely that missingness in the outcome depended on its true value?			NA
	Risk of bias judgement			Low
Bias in measurement of the outcome	4.1 Was the method of measuring the outcome inappropriate?			N	The outcome indicators reported in the article are commonly used internationally for the treatment and evaluation of cerebral infarction, so there is no unreasonable issue.
	4.2 Could measurement or ascertainment of the outcome have differed between intervention groups?			N	Both groups reported outcome indicators at the same time point
	4.3 Were outcome assessors aware of the intervention received by study participants?			Y	Researchers are informed
	4.4 If Y/PY/NI to 4.3: Could assessment of the outcome have been influenced by knowledge of intervention received?			N	The reported outcome indicators are all objective indicators
	4.5 If Y/PY/NI to 4.4: Is it likely that assessment of the outcome was influenced by knowledge of intervention received?			NA
	Risk of bias judgement			Low
Bias in selection of the reported result	5.1 Were the data that produced this result analysed in accordance with a pre-specified analysis plan that was finalized before unblinded outcome data were available for analysis?			NI	The article did not mention whether there was a pre experiment in advance
	5.2 ... multiple eligible outcome measurements (e.g. scales, definitions, time points) within the outcome domain?			NI
	5.3 ... multiple eligible analyses of the data?			NI
	Risk of bias judgement			Some concerns
Overall bias	Risk of bias judgement			Some concerns
Unique ID	Meng 2016	Study ID	Meng 2016	Assessor	JW
Ref or Label	10． 3969 /j． issn． 1671 － 4695． 2016． 09． 006	Aim	assignment to intervention (the 'intention-to-treat' effect)
Experimental	RIPostC+Routine treatment	Comparator	Routine treatment	Source	Journal article(s) with results of the trial
Outcome	NIHSS	Results	Mean ± standard deviation	Weight	1
Domain	Signalling question			Response	Comments
Bias arising from the randomization process	1.1 Was the allocation sequence random?			NI	Only mentioned random, not mentioned in the article
	1.2 Was the allocation sequence concealed until participants were enrolled and assigned to interventions?			NI
	1.3 Did baseline differences between intervention groups suggest a problem with the randomization process?			N	The baseline of two sets of basic information and target outcome indicators described in the article is not statistically significant
	Risk of bias judgement			Some concerns
Bias due to deviations from intended interventions	2.1.Were participants aware of their assigned intervention during the trial?			Y	Due to the fact that RIPostC is a significant treatment method and not a simple drug treatment, it is easy to distinguish the differences. Therefore, researchers and patients are aware that blinding is not possible
	2.2.Were carers and people delivering the interventions aware of participants' assigned intervention during the trial?			Y
	2.3. If Y/PY/NI to 2.1 or 2.2: Were there deviations from the intended intervention that arose because of the experimental context?			N	No patients expressed dissatisfaction or requested a group change with different treatment methods
	2.4 If Y/PY to 2.3: Were these deviations likely to have affected the outcome?			NA
	2.5. If Y/PY/NI to 2.4: Were these deviations from intended intervention balanced between groups?			NA
	2.6 Was an appropriate analysis used to estimate the effect of assignment to intervention?			Y	Both groups were analyzed based on intervention allocation
	2.7 If N/PN/NI to 2.6: Was there potential for a substantial impact (on the result) of the failure to analyse participants in the group to which they were randomized?			NA
	Risk of bias judgement			Low
Bias due to missing outcome data	3.1 Were data for this outcome available for all, or nearly all, participants randomized?			Y	All enrolled patients reported outcome measures
	3.2 If N/PN/NI to 3.1: Is there evidence that result was not biased by missing outcome data?			NA
	3.3 If N/PN to 3.2: Could missingness in the outcome depend on its true value?			NA
	3.4 If Y/PY/NI to 3.3: Is it likely that missingness in the outcome depended on its true value?			NA
	Risk of bias judgement			Low
Bias in measurement of the outcome	4.1 Was the method of measuring the outcome inappropriate?			N	The outcome indicators reported in the article are commonly used internationally for the treatment and evaluation of cerebral infarction, so there is no unreasonable issue.
	4.2 Could measurement or ascertainment of the outcome have differed between intervention groups?			N	Both groups reported outcome indicators at the same time point
	4.3 Were outcome assessors aware of the intervention received by study participants?			Y	Researchers are informed
	4.4 If Y/PY/NI to 4.3: Could assessment of the outcome have been influenced by knowledge of intervention received?			N	The reported outcome indicators are all objective indicators
	4.5 If Y/PY/NI to 4.4: Is it likely that assessment of the outcome was influenced by knowledge of intervention received?			NA
	Risk of bias judgement			Low
Bias in selection of the reported result	5.1 Were the data that produced this result analysed in accordance with a pre-specified analysis plan that was finalized before unblinded outcome data were available for analysis?			NI	The article did not mention whether there was a pre experiment in advance
	5.2 ... multiple eligible outcome measurements (e.g. scales, definitions, time points) within the outcome domain?			NI
	5.3 ... multiple eligible analyses of the data?			NI
	Risk of bias judgement			Some concerns
Overall bias	Risk of bias judgement			Some concerns
Unique ID	Shi 2017	Study ID	Shi 2017	Assessor	JW
Ref or Label	10.19845/j.cnki.zfysjjbzz.2017.05.011	Aim	assignment to intervention (the 'intention-to-treat' effect)
Experimental	RIPostC+Routine treatment	Comparator	Routine treatment	Source	Journal article(s) with results of the trial
Outcome	NIHSS,mRS	Results	Mean ± standard deviation	Weight	1
Domain	Signalling question			Response	Comments
Bias arising from the randomization process	1.1 Was the allocation sequence random?			NI	Only mentioned random, not mentioned in the article
	1.2 Was the allocation sequence concealed until participants were enrolled and assigned to interventions?			NI
	1.3 Did baseline differences between intervention groups suggest a problem with the randomization process?			NI	The baseline of two sets of basic information and target outcome indicators described in the article is not statistically significant
	Risk of bias judgement			Some concerns
Bias due to deviations from intended interventions	2.1.Were participants aware of their assigned intervention during the trial?			Y	Due to the fact that RIPostC is a significant treatment method and not a simple drug treatment, it is easy to distinguish the differences. Therefore, researchers and patients are aware that blinding is not possible
	2.2.Were carers and people delivering the interventions aware of participants' assigned intervention during the trial?			Y
	2.3. If Y/PY/NI to 2.1 or 2.2: Were there deviations from the intended intervention that arose because of the experimental context?			N	No patients expressed dissatisfaction or requested a group change with different treatment methods
	2.4 If Y/PY to 2.3: Were these deviations likely to have affected the outcome?			NA
	2.5. If Y/PY/NI to 2.4: Were these deviations from intended intervention balanced between groups?			NA
	2.6 Was an appropriate analysis used to estimate the effect of assignment to intervention?			Y	Both groups were analyzed based on intervention allocation
	2.7 If N/PN/NI to 2.6: Was there potential for a substantial impact (on the result) of the failure to analyse participants in the group to which they were randomized?			NA
	Risk of bias judgement			Low
Bias due to missing outcome data	3.1 Were data for this outcome available for all, or nearly all, participants randomized?			Y	All enrolled patients reported outcome measures
	3.2 If N/PN/NI to 3.1: Is there evidence that result was not biased by missing outcome data?			NA
	3.3 If N/PN to 3.2: Could missingness in the outcome depend on its true value?			NA
	3.4 If Y/PY/NI to 3.3: Is it likely that missingness in the outcome depended on its true value?			NA
	Risk of bias judgement			Low
Bias in measurement of the outcome	4.1 Was the method of measuring the outcome inappropriate?			N	The outcome indicators reported in the article are commonly used internationally for the treatment and evaluation of cerebral infarction, so there is no unreasonable issue.
	4.2 Could measurement or ascertainment of the outcome have differed between intervention groups?			N	Both groups reported outcome indicators at the same time point
	4.3 Were outcome assessors aware of the intervention received by study participants?			Y	Researchers are informed
	4.4 If Y/PY/NI to 4.3: Could assessment of the outcome have been influenced by knowledge of intervention received?			N	The reported outcome indicators are all objective indicators
	4.5 If Y/PY/NI to 4.4: Is it likely that assessment of the outcome was influenced by knowledge of intervention received?			NA
	Risk of bias judgement			Low
Bias in selection of the reported result	5.1 Were the data that produced this result analysed in accordance with a pre-specified analysis plan that was finalized before unblinded outcome data were available for analysis?			NI	The article did not mention whether there was a pre experiment in advance
	5.2 ... multiple eligible outcome measurements (e.g. scales, definitions, time points) within the outcome domain?			NI
	5.3 ... multiple eligible analyses of the data?			NI
	Risk of bias judgement			Some concerns
Overall bias	Risk of bias judgement			Some concerns
Unique ID	Wang 2012	Study ID	Wang 2012	Assessor	JW
Ref or Label	10.19845/j.cnki.zfysjjbzz.2012.05.014	Aim	assignment to intervention (the 'intention-to-treat' effect)
Experimental	RIPostC+Routine treatment	Comparator	Routine treatment	Source	Journal article(s) with results of the trial
Outcome	NIHSS,CRP,FIB,D-D	Results	Mean ± standard deviation	Weight	1
Domain	Signalling question			Response	Comments
Bias arising from the randomization process	1.1 Was the allocation sequence random?			NI	Only mentioned random, not mentioned in the article
	1.2 Was the allocation sequence concealed until participants were enrolled and assigned to interventions?			NI
	1.3 Did baseline differences between intervention groups suggest a problem with the randomization process?			N	The baseline of two sets of basic information and target outcome indicators described in the article is not statistically significant
	Risk of bias judgement			Some concerns
Bias due to deviations from intended interventions	2.1.Were participants aware of their assigned intervention during the trial?			Y	Due to the fact that RIPostC is a significant treatment method and not a simple drug treatment, it is easy to distinguish the differences. Therefore, researchers and patients are aware that blinding is not possible
	2.2.Were carers and people delivering the interventions aware of participants' assigned intervention during the trial?			Y
	2.3. If Y/PY/NI to 2.1 or 2.2: Were there deviations from the intended intervention that arose because of the experimental context?			N	No patients expressed dissatisfaction or requested a group change with different treatment methods
	2.4 If Y/PY to 2.3: Were these deviations likely to have affected the outcome?			NA
	2.5. If Y/PY/NI to 2.4: Were these deviations from intended intervention balanced between groups?			NA
	2.6 Was an appropriate analysis used to estimate the effect of assignment to intervention?			Y	Both groups were analyzed based on intervention allocation
	2.7 If N/PN/NI to 2.6: Was there potential for a substantial impact (on the result) of the failure to analyse participants in the group to which they were randomized?			NA
	Risk of bias judgement			Low
Bias due to missing outcome data	3.1 Were data for this outcome available for all, or nearly all, participants randomized?			Y	All enrolled patients reported outcome measures
	3.2 If N/PN/NI to 3.1: Is there evidence that result was not biased by missing outcome data?			NA
	3.3 If N/PN to 3.2: Could missingness in the outcome depend on its true value?			NA
	3.4 If Y/PY/NI to 3.3: Is it likely that missingness in the outcome depended on its true value?			NA
	Risk of bias judgement			Low
Bias in measurement of the outcome	4.1 Was the method of measuring the outcome inappropriate?			N	The outcome indicators reported in the article are commonly used internationally for the treatment and evaluation of cerebral infarction, so there is no unreasonable issue.
	4.2 Could measurement or ascertainment of the outcome have differed between intervention groups?			N	Both groups reported outcome indicators at the same time point
	4.3 Were outcome assessors aware of the intervention received by study participants?			Y	Researchers are informed
	4.4 If Y/PY/NI to 4.3: Could assessment of the outcome have been influenced by knowledge of intervention received?			N	The reported outcome indicators are all objective indicators
	4.5 If Y/PY/NI to 4.4: Is it likely that assessment of the outcome was influenced by knowledge of intervention received?			NA
	Risk of bias judgement			Low
Bias in selection of the reported result	5.1 Were the data that produced this result analysed in accordance with a pre-specified analysis plan that was finalized before unblinded outcome data were available for analysis?			NI	The article did not mention whether there was a pre experiment in advance
	5.2 ... multiple eligible outcome measurements (e.g. scales, definitions, time points) within the outcome domain?			NI
	5.3 ... multiple eligible analyses of the data?			NI
	Risk of bias judgement			Some concerns
Overall bias	Risk of bias judgement			Some concerns
Unique ID	Tian 2020	Study ID	Tian 2020	Assessor	JW
Ref or Label	10.16282/j.cnki.cn11-9336/r.2020.15.054	Aim	assignment to intervention (the 'intention-to-treat' effect)
Experimental	RIPostC+Routine treatment	Comparator	Routine treatment	Source	Journal article(s) with results of the trial
Outcome	NIHSS,BDNF	Results	Mean ± standard deviation	Weight	1
Domain	Signalling question			Response	Comments
Bias arising from the randomization process	1.1 Was the allocation sequence random?			Y	The article mentions the use of a random number table method
	1.2 Was the allocation sequence concealed until participants were enrolled and assigned to interventions?			NI
	1.3 Did baseline differences between intervention groups suggest a problem with the randomization process?			N	The baseline of two sets of basic information and target outcome indicators described in the article is not statistically significant
	Risk of bias judgement			Some concerns
Bias due to deviations from intended interventions	2.1.Were participants aware of their assigned intervention during the trial?			Y	Due to the fact that RIPostC is a significant treatment method and not a simple drug treatment, it is easy to distinguish the differences. Therefore, researchers and patients are aware that blinding is not possible
	2.2.Were carers and people delivering the interventions aware of participants' assigned intervention during the trial?			Y
	2.3. If Y/PY/NI to 2.1 or 2.2: Were there deviations from the intended intervention that arose because of the experimental context?			N	No patients expressed dissatisfaction or requested a group change with different treatment methods
	2.4 If Y/PY to 2.3: Were these deviations likely to have affected the outcome?			NA
	2.5. If Y/PY/NI to 2.4: Were these deviations from intended intervention balanced between groups?			NA
	2.6 Was an appropriate analysis used to estimate the effect of assignment to intervention?			Y	Both groups were analyzed based on intervention allocation
	2.7 If N/PN/NI to 2.6: Was there potential for a substantial impact (on the result) of the failure to analyse participants in the group to which they were randomized?			NA
	Risk of bias judgement			Low
Bias due to missing outcome data	3.1 Were data for this outcome available for all, or nearly all, participants randomized?			Y	All enrolled patients reported outcome measures
	3.2 If N/PN/NI to 3.1: Is there evidence that result was not biased by missing outcome data?			NA
	3.3 If N/PN to 3.2: Could missingness in the outcome depend on its true value?			NA
	3.4 If Y/PY/NI to 3.3: Is it likely that missingness in the outcome depended on its true value?			NA
	Risk of bias judgement			Low
Bias in measurement of the outcome	4.1 Was the method of measuring the outcome inappropriate?			N	The outcome indicators reported in the article are commonly used internationally for the treatment and evaluation of cerebral infarction, so there is no unreasonable issue.
	4.2 Could measurement or ascertainment of the outcome have differed between intervention groups?			N	Both groups reported outcome indicators at the same time point
	4.3 Were outcome assessors aware of the intervention received by study participants?			Y	Researchers are informed
	4.4 If Y/PY/NI to 4.3: Could assessment of the outcome have been influenced by knowledge of intervention received?			N	The reported outcome indicators are all objective indicators
	4.5 If Y/PY/NI to 4.4: Is it likely that assessment of the outcome was influenced by knowledge of intervention received?			NA
	Risk of bias judgement			Low
Bias in selection of the reported result	5.1 Were the data that produced this result analysed in accordance with a pre-specified analysis plan that was finalized before unblinded outcome data were available for analysis?			NI	The article did not mention whether there was a pre experiment in advance
	5.2 ... multiple eligible outcome measurements (e.g. scales, definitions, time points) within the outcome domain?			NI
	5.3 ... multiple eligible analyses of the data?			NI
	Risk of bias judgement			Some concerns
Overall bias	Risk of bias judgement			Some concerns
Unique ID	Wlh 2012	Study ID	Wlh 2012	Assessor	JW
Ref or Label	黑龙江医药科学 2012年10月第35卷第5期	Aim	assignment to intervention (the 'intention-to-treat' effect)
Experimental	RIPostC+Routine treatment	Comparator	Routine treatment	Source	Journal article(s) with results of the trial
Outcome	NIHSS,BDNF	Results	Mean ± standard deviation	Weight	1
Domain	Signalling question			Response	Comments
Bias arising from the randomization process	1.1 Was the allocation sequence random?			NI	Only mentioned random, not mentioned in the article
	1.2 Was the allocation sequence concealed until participants were enrolled and assigned to interventions?			NI
	1.3 Did baseline differences between intervention groups suggest a problem with the randomization process?			N	The baseline of two sets of basic information and target outcome indicators described in the article is not statistically significant
	Risk of bias judgement			Some concerns
Bias due to deviations from intended interventions	2.1.Were participants aware of their assigned intervention during the trial?			Y	Due to the fact that RIPostC is a significant treatment method and not a simple drug treatment, it is easy to distinguish the differences. Therefore, researchers and patients are aware that blinding is not possible
	2.2.Were carers and people delivering the interventions aware of participants' assigned intervention during the trial?			Y
	2.3. If Y/PY/NI to 2.1 or 2.2: Were there deviations from the intended intervention that arose because of the experimental context?			N	No patients expressed dissatisfaction or requested a group change with different treatment methods
	2.4 If Y/PY to 2.3: Were these deviations likely to have affected the outcome?			NA
	2.5. If Y/PY/NI to 2.4: Were these deviations from intended intervention balanced between groups?			NA
	2.6 Was an appropriate analysis used to estimate the effect of assignment to intervention?			Y	Both groups were analyzed based on intervention allocation
	2.7 If N/PN/NI to 2.6: Was there potential for a substantial impact (on the result) of the failure to analyse participants in the group to which they were randomized?			NA
	Risk of bias judgement			Low
Bias due to missing outcome data	3.1 Were data for this outcome available for all, or nearly all, participants randomized?			Y	All enrolled patients reported outcome measures
	3.2 If N/PN/NI to 3.1: Is there evidence that result was not biased by missing outcome data?			NA
	3.3 If N/PN to 3.2: Could missingness in the outcome depend on its true value?			NA
	3.4 If Y/PY/NI to 3.3: Is it likely that missingness in the outcome depended on its true value?			NA
	Risk of bias judgement			Low
Bias in measurement of the outcome	4.1 Was the method of measuring the outcome inappropriate?			N	The outcome indicators reported in the article are commonly used internationally for the treatment and evaluation of cerebral infarction, so there is no unreasonable issue.
	4.2 Could measurement or ascertainment of the outcome have differed between intervention groups?			N	Both groups reported outcome indicators at the same time point
	4.3 Were outcome assessors aware of the intervention received by study participants?			Y	Researchers are informed
	4.4 If Y/PY/NI to 4.3: Could assessment of the outcome have been influenced by knowledge of intervention received?			N	The reported outcome indicators are all objective indicators
	4.5 If Y/PY/NI to 4.4: Is it likely that assessment of the outcome was influenced by knowledge of intervention received?			NA
	Risk of bias judgement			Low
Bias in selection of the reported result	5.1 Were the data that produced this result analysed in accordance with a pre-specified analysis plan that was finalized before unblinded outcome data were available for analysis?			NI	The article did not mention whether there was a pre experiment in advance
	5.2 ... multiple eligible outcome measurements (e.g. scales, definitions, time points) within the outcome domain?			N
	5.3 ... multiple eligible analyses of the data?			N
	Risk of bias judgement			Some concerns
Overall bias	Risk of bias judgement			Some concerns
Unique ID	Wu 2019	Study ID	Wu 2019	Assessor	JW
Ref or Label	10．19296 /j．cnki．1008－2409．2019－03－001	Aim	assignment to intervention (the 'intention-to-treat' effect)
Experimental	RIPostC+Routine treatment	Comparator	Routine treatment	Source	Journal article(s) with results of the trial
Outcome	NIHSS	Results	Mean ± standard deviation	Weight	1
Domain	Signalling question			Response	Comments
Bias arising from the randomization process	1.1 Was the allocation sequence random?			NI	Only mentioned random, not mentioned in the article
	1.2 Was the allocation sequence concealed until participants were enrolled and assigned to interventions?			NI
	1.3 Did baseline differences between intervention groups suggest a problem with the randomization process?			N	The baseline of two sets of basic information and target outcome indicators described in the article is not statistically significant
	Risk of bias judgement			Some concerns
Bias due to deviations from intended interventions	2.1.Were participants aware of their assigned intervention during the trial?			Y	Participants Due to the fact that RIPostC is a significant treatment method and not a simple drug treatment, it is easy to distinguish the differences. Therefore, researchers and patients are aware that blinding is not possibledifferent procedures that cannot be blinded
	2.2.Were carers and people delivering the interventions aware of participants' assigned intervention during the trial?			Y
	2.3. If Y/PY/NI to 2.1 or 2.2: Were there deviations from the intended intervention that arose because of the experimental context?			N	No patients expressed dissatisfaction or requested a group change with different treatment methods
	2.4 If Y/PY to 2.3: Were these deviations likely to have affected the outcome?			NA
	2.5. If Y/PY/NI to 2.4: Were these deviations from intended intervention balanced between groups?			NA
	2.6 Was an appropriate analysis used to estimate the effect of assignment to intervention?			Y	Both groups were analyzed based on intervention allocation
	2.7 If N/PN/NI to 2.6: Was there potential for a substantial impact (on the result) of the failure to analyse participants in the group to which they were randomized?			NA
	Risk of bias judgement			Low
Bias due to missing outcome data	3.1 Were data for this outcome available for all, or nearly all, participants randomized?			Y	All enrolled patients reported outcome measures
	3.2 If N/PN/NI to 3.1: Is there evidence that result was not biased by missing outcome data?			NA
	3.3 If N/PN to 3.2: Could missingness in the outcome depend on its true value?			NA
	3.4 If Y/PY/NI to 3.3: Is it likely that missingness in the outcome depended on its true value?			NA
	Risk of bias judgement			Low
Bias in measurement of the outcome	4.1 Was the method of measuring the outcome inappropriate?			N	The outcome indicators reported in the article are commonly used internationally for the treatment and evaluation of cerebral infarction, so there is no unreasonable issue.
	4.2 Could measurement or ascertainment of the outcome have differed between intervention groups?			N	Both groups reported outcome indicators at the same time point
	4.3 Were outcome assessors aware of the intervention received by study participants?			Y	Researchers are informed
	4.4 If Y/PY/NI to 4.3: Could assessment of the outcome have been influenced by knowledge of intervention received?			N	The reported outcome indicators are all objective indicators
	4.5 If Y/PY/NI to 4.4: Is it likely that assessment of the outcome was influenced by knowledge of intervention received?			NA
	Risk of bias judgement			Low
Bias in selection of the reported result	5.1 Were the data that produced this result analysed in accordance with a pre-specified analysis plan that was finalized before unblinded outcome data were available for analysis?			NI
	5.2 ... multiple eligible outcome measurements (e.g. scales, definitions, time points) within the outcome domain?			NI
	5.3 ... multiple eligible analyses of the data?			NI
	Risk of bias judgement			Some concerns
Overall bias	Risk of bias judgement			Some concerns
Unique ID	Zhang 2015	Study ID	Zhang 2015	Assessor	JW
Ref or Label	10. 3969 /j. issn. 1005-9202. 2015. 22. 039	Aim	assignment to intervention (the 'intention-to-treat' effect)
Experimental	RIPostC+Routine treatment	Comparator	Routine treatment	Source	Journal article(s) with results of the trial
Outcome	NIHSS,FIB,D-D,CRP	Results	Mean ± standard deviation	Weight	1
Domain	Signalling question			Response	Comments
Bias arising from the randomization process	1.1 Was the allocation sequence random?			Y	The article mentions the use of a random number table method
	1.2 Was the allocation sequence concealed until participants were enrolled and assigned to interventions?			NI
	1.3 Did baseline differences between intervention groups suggest a problem with the randomization process?			N	The baseline of two sets of basic information and target outcome indicators described in the article is not statistically significant
	Risk of bias judgement			Some concerns
Bias due to deviations from intended interventions	2.1.Were participants aware of their assigned intervention during the trial?			Y	Due to the fact that RIPostC is a significant treatment method and not a simple drug treatment, it is easy to distinguish the differences. Therefore, researchers and patients are aware that blinding is not possible
	2.2.Were carers and people delivering the interventions aware of participants' assigned intervention during the trial?			Y
	2.3. If Y/PY/NI to 2.1 or 2.2: Were there deviations from the intended intervention that arose because of the experimental context?			N	No patients expressed dissatisfaction or requested a group change with different treatment methods
	2.4 If Y/PY to 2.3: Were these deviations likely to have affected the outcome?			NA
	2.5. If Y/PY/NI to 2.4: Were these deviations from intended intervention balanced between groups?			NA
	2.6 Was an appropriate analysis used to estimate the effect of assignment to intervention?			Y	Both groups were analyzed based on intervention allocation
	2.7 If N/PN/NI to 2.6: Was there potential for a substantial impact (on the result) of the failure to analyse participants in the group to which they were randomized?			NA
	Risk of bias judgement			Low
Bias due to missing outcome data	3.1 Were data for this outcome available for all, or nearly all, participants randomized?			Y	All enrolled patients reported outcome measures
	3.2 If N/PN/NI to 3.1: Is there evidence that result was not biased by missing outcome data?			NA
	3.3 If N/PN to 3.2: Could missingness in the outcome depend on its true value?			NA
	3.4 If Y/PY/NI to 3.3: Is it likely that missingness in the outcome depended on its true value?			NA
	Risk of bias judgement			Low
Bias in measurement of the outcome	4.1 Was the method of measuring the outcome inappropriate?			N	The outcome indicators reported in the article are commonly used internationally for the treatment and evaluation of cerebral infarction, so there is no unreasonable issue.
	4.2 Could measurement or ascertainment of the outcome have differed between intervention groups?			N	Both groups reported outcome indicators at the same time point
	4.3 Were outcome assessors aware of the intervention received by study participants?			Y	Researchers are informed
	4.4 If Y/PY/NI to 4.3: Could assessment of the outcome have been influenced by knowledge of intervention received?			N	The reported outcome indicators are all objective indicators
	4.5 If Y/PY/NI to 4.4: Is it likely that assessment of the outcome was influenced by knowledge of intervention received?			NA
	Risk of bias judgement			Low
Bias in selection of the reported result	5.1 Were the data that produced this result analysed in accordance with a pre-specified analysis plan that was finalized before unblinded outcome data were available for analysis?			NI	The article did not mention whether there was a pre experiment in advance
	5.2 ... multiple eligible outcome measurements (e.g. scales, definitions, time points) within the outcome domain?			NI
	5.3 ... multiple eligible analyses of the data?			NI
	Risk of bias judgement			Some concerns
Overall bias	Risk of bias judgement			Some concerns
Unique ID	Zhao 2021	Study ID	Zhao 2021	Assessor	JW
Ref or Label	Cardio-Cerebrovasc Dis Prev Treat,June 2021,Vol.21,No.3	Aim	assignment to intervention (the 'intention-to-treat' effect)
Experimental	RIPostC+Routine treatment	Comparator	Routine treatment	Source	Journal article(s) with results of the trial
Outcome	NIHSS,BI	Results	Mean ± standard deviation	Weight	1
Domain	Signalling question			Response	Comments
Bias arising from the randomization process	1.1 Was the allocation sequence random?			Y	The article mentions the use of a random number table method
	1.2 Was the allocation sequence concealed until participants were enrolled and assigned to interventions?			NI
	1.3 Did baseline differences between intervention groups suggest a problem with the randomization process?			N	The baseline of two sets of basic information and target outcome indicators described in the article is not statistically significant
	Risk of bias judgement			Some concerns
Bias due to deviations from intended interventions	2.1.Were participants aware of their assigned intervention during the trial?			Y	Due to the fact that RIPostC is a significant treatment method and not a simple drug treatment, it is easy to distinguish the differences. Therefore, researchers and patients are aware that blinding is not possible
	2.2.Were carers and people delivering the interventions aware of participants' assigned intervention during the trial?			Y
	2.3. If Y/PY/NI to 2.1 or 2.2: Were there deviations from the intended intervention that arose because of the experimental context?			N	No patients expressed dissatisfaction or requested a group change with different treatment methods
	2.4 If Y/PY to 2.3: Were these deviations likely to have affected the outcome?			NA
	2.5. If Y/PY/NI to 2.4: Were these deviations from intended intervention balanced between groups?			NA
	2.6 Was an appropriate analysis used to estimate the effect of assignment to intervention?			Y	Both groups were analyzed based on intervention allocation
	2.7 If N/PN/NI to 2.6: Was there potential for a substantial impact (on the result) of the failure to analyse participants in the group to which they were randomized?			NA
	Risk of bias judgement			Low
Bias due to missing outcome data	3.1 Were data for this outcome available for all, or nearly all, participants randomized?			Y	All enrolled patients reported outcome measures
	3.2 If N/PN/NI to 3.1: Is there evidence that result was not biased by missing outcome data?			NA
	3.3 If N/PN to 3.2: Could missingness in the outcome depend on its true value?			NA
	3.4 If Y/PY/NI to 3.3: Is it likely that missingness in the outcome depended on its true value?			NA
	Risk of bias judgement			Low
Bias in measurement of the outcome	4.1 Was the method of measuring the outcome inappropriate?			N	The outcome indicators reported in the article are commonly used internationally for the treatment and evaluation of cerebral infarction, so there is no unreasonable issue.
	4.2 Could measurement or ascertainment of the outcome have differed between intervention groups?			N	Both groups reported outcome indicators at the same time point
	4.3 Were outcome assessors aware of the intervention received by study participants?			Y	Researchers are informed
	4.4 If Y/PY/NI to 4.3: Could assessment of the outcome have been influenced by knowledge of intervention received?			N	The reported outcome indicators are all objective indicators
	4.5 If Y/PY/NI to 4.4: Is it likely that assessment of the outcome was influenced by knowledge of intervention received?			NA
	Risk of bias judgement			Low
Bias in selection of the reported result	5.1 Were the data that produced this result analysed in accordance with a pre-specified analysis plan that was finalized before unblinded outcome data were available for analysis?			NI
	5.2 ... multiple eligible outcome measurements (e.g. scales, definitions, time points) within the outcome domain?			NI
	5.3 ... multiple eligible analyses of the data?			NI
	Risk of bias judgement			Some concerns
Overall bias	Risk of bias judgement			Some concerns

## Sheet: Print_format (PP)
Unique ID		Study ID		Assessor
Ref or Label		Aim	adhering to intervention (the 'per-protocol' effect)	The effect of adhering to intervention…
Experimental		Comparator		Source
Outcome		Results		Weight
Domain	Signalling question			Response	Comments
Bias arising from the randomization process	1.1 Was the allocation sequence random?
	1.2 Was the allocation sequence concealed until participants were enrolled and assigned to interventions?
	1.3 Did baseline differences between intervention groups suggest a problem with the randomization process?
	Risk of bias judgement
Bias due to deviations from intended interventions	2.1 Were participants aware of their assigned intervention during the trial?
	2.2 Were carers and people delivering the interventions aware of participants' assigned intervention during the trial?
	2.3. [If applicable:] If Y/PY/NI to 2.1 or 2.2: Were important non-protocol interventions balanced across intervention groups?
	2.4. [If applicable:] Were there failures in implementing the intervention that could have affected the outcome?
	2.5. [If applicable:] Was there non-adherence to the assigned intervention regimen that could have affected participants’ outcomes?
	2.6. If N/PN/NI to 2.3, or Y/PY/NI to 2.4 or 2.5: Was an appropriate analysis used to estimate the effect of adhering to the intervention?
	Risk of bias judgement
Bias due to missing outcome data	3.1 Were data for this outcome available for all, or nearly all, participants randomized?
	3.2 If N/PN/NI to 3.1: Is there evidence that result was not biased by missing outcome data?
	3.3 If N/PN to 3.2: Could missingness in the outcome depend on its true value?
	3.4 If Y/PY/NI to 3.3: Is it likely that missingness in the outcome depended on its true value?
	Risk of bias judgement
Bias in measurement of the outcome	4.1 Was the method of measuring the outcome inappropriate?
	4.2 Could measurement or ascertainment of the outcome have differed between intervention groups?
	4.3 Were outcome assessors aware of the intervention received by study participants?
	4.4 If Y/PY/NI to 4.3: Could assessment of the outcome have been influenced by knowledge of intervention received?
	4.5 If Y/PY/NI to 4.4: Is it likely that assessment of the outcome was influenced by knowledge of intervention received?
	Risk of bias judgement
Bias in selection of the reported result	5.1 Were the data that produced this result analysed in accordance with a pre-specified analysis plan that was finalized before unblinded outcome data were available for analysis?
	5.2 ... multiple eligible outcome measurements (e.g. scales, definitions, time points) within the outcome domain?
	5.3 ... multiple eligible analyses of the data?
	Risk of bias judgement
Overall bias	Risk of bias judgement

## Sheet: Print_format (ITT)
Unique ID		Study ID		Assessor
Ref or Label		Aim	assignment to intervention (the 'intention-to-treat' effect)
Experimental		Comparator		Source
Outcome		Results		Weight
Domain	Signalling question			Response	Comments
Bias arising from the randomization process	1.1 Was the allocation sequence random?
	1.2 Was the allocation sequence concealed until participants were enrolled and assigned to interventions?
	1.3 Did baseline differences between intervention groups suggest a problem with the randomization process?
	Risk of bias judgement
Bias due to deviations from intended interventions	2.1.Were participants aware of their assigned intervention during the trial?
	2.2.Were carers and people delivering the interventions aware of participants' assigned intervention during the trial?
	2.3. If Y/PY/NI to 2.1 or 2.2: Were there deviations from the intended intervention that arose because of the experimental context?
	2.4 If Y/PY to 2.3: Were these deviations likely to have affected the outcome?
	2.5. If Y/PY/NI to 2.4: Were these deviations from intended intervention balanced between groups?
	2.6 Was an appropriate analysis used to estimate the effect of assignment to intervention?
	2.7 If N/PN/NI to 2.6: Was there potential for a substantial impact (on the result) of the failure to analyse participants in the group to which they were randomized?
	Risk of bias judgement
Bias due to missing outcome data	3.1 Were data for this outcome available for all, or nearly all, participants randomized?
	3.2 If N/PN/NI to 3.1: Is there evidence that result was not biased by missing outcome data?
	3.3 If N/PN to 3.2: Could missingness in the outcome depend on its true value?
	3.4 If Y/PY/NI to 3.3: Is it likely that missingness in the outcome depended on its true value?
	Risk of bias judgement
Bias in measurement of the outcome	4.1 Was the method of measuring the outcome inappropriate?
	4.2 Could measurement or ascertainment of the outcome have differed between intervention groups?
	4.3 Were outcome assessors aware of the intervention received by study participants?
	4.4 If Y/PY/NI to 4.3: Could assessment of the outcome have been influenced by knowledge of intervention received?
	4.5 If Y/PY/NI to 4.4: Is it likely that assessment of the outcome was influenced by knowledge of intervention received?
	Risk of bias judgement
Bias in selection of the reported result	5.1 Were the data that produced this result analysed in accordance with a pre-specified analysis plan that was finalized before unblinded outcome data were available for analysis?
	5.2 ... multiple eligible outcome measurements (e.g. scales, definitions, time points) within the outcome domain?
	5.3 ... multiple eligible analyses of the data?
	Risk of bias judgement
Overall bias	Risk of bias judgement

## Sheet: Function Tab
	Journal article(s) with results of the trial	NA	Yes		1.1 Was the allocation sequence random?		2.1 Were participants aware of their assigned intervention during the trial?	2.1 Were participants aware of their assigned intervention during the trial?		3.1 Were data for this outcome available for all, or nearly all, participants randomized?	Individually Randomized, Parallel Group Trials	4.1 Was the method of measuring the outcome inappropriate?	assignment to intervention (the 'intention-to-treat' effect)	5.1 Were the data that produced this result analysed in accordance with a pre-specified analysis plan that was finalized before unblinded outcome data were available for analysis?				occurance of non-protocol interventions
NA	Trial protocol	Favours experimental	No (Please include reasons in the note)	Y	1.2 Was the allocation sequence concealed until participants were enrolled and assigned to interventions?	Low	2.2 Were carers and people delivering the interventions aware of participants' assigned intervention during the trial?	2.2 Were carers and people delivering the interventions aware of participants' assigned intervention during the trial?		3.2 If N/PN/NI to 3.1: Is there evidence that the result was not biased by missing outcome data?		4.2 Could measurement or ascertainment of the outcome have differed between intervention groups?	adhering to intervention (the 'per-protocol' effect)	5.2 ... multiple eligible outcome measurements (e.g. scales, definitions, time points) within the outcome domain?				failures in implementing the intervention that could have affected the outcome
Y	Statistical analysis plan (SAP)	Favours comparator		PY	1.3 Did baseline differences between intervention groups suggest a problem with the randomization process?	High	2.3 [if applicable:] If Y/PY/NI to 2.1 or 2.2: Were important non- protocol interventions balanced across intervention groups?	2.3 If Y/PY/NI to 2.1 or 2.2: Were there deviations from the intended intervention that arose because of the experimental context?		3.3 If N/PN to 3.2: Could missingness in the outcome depend on its true value?		4.3 If N/PN/NI to 4.1 and 4.2: Were outcome assessors aware of the intervention received by study participants?		5.3 ... multiple eligible analyses of the data?				non-adherence to their assigned intervention by trial participants
PY	Non-commercial trial registry record (e.g. ClinicalTrials.gov record)	Towards null		PN		Some concerns	2.4 [if applicable:] Were there failures in implementing the intervention that could have affected the outcome?	2.4 If Y/PY to 2.3: Were these deviations likely to have affected the outcome?		3.4 If Y/PY/NI to 3.3: Is it likely that missingness in the outcome depended on its true value?		4.4 If Y/PY/NI to 4.3: Could assessment of the outcome have been influenced by knowledge of intervention received?
PN	Company-owned trial registry record (e.g. GSK Clinical Study Register record)	Away from null		N			2.5 [if applicable:] Was there non-adherence to the assigned intervention regimen that could have affected participants’ outcomes?	2.5. If Y/PY/NI to 2.4: Were these deviations from intended intervention balanced between groups?				4.5 If Y/PY/NI to 4.4: Is it likely that assessment of the outcome was influenced by knowledge of intervention received?
N	“Grey literature” (e.g. unpublished thesis)	Unpredictable		NI			2.6 If N/PN/NI to 2.3, or Y/PY/NI to 2.4 or 2.5: Was an appropriate analysis used to estimate the effect of adhering to the intervention?	2.6 Was an appropriate analysis used to estimate the effect of assignment to intervention?
NI	Conference abstract(s) about the trial							2.7 If N/PN/NI to 2.6: Was there potential for a substantial impact (on the result) of the failure to analyse participants in the group to which they were randomized?
	Regulatory document (e.g. Clinical Study Report, Drug Approval Package)
	Research ethics application
	Grant database summary (e.g. NIH RePORTER, UKRI Gateway to Research)
	Personal communication with trialist
	Personal communication with the sponsor
