# Supplementary material for: Impact of remote ischemic postconditioning on acute ischemic stroke in China: a systematic review and meta-analysis of randomized controlled trials
Source: Syst Rev. 2024 May 30;13:141. doi: 10.1186/s13643-024-02568-3 (PMC11138007; doi:10.1186/s13643-024-02568-3)
Supplement: Supplementary file 7 — Additional file 7. ROB 2_JWR2. [file 13643_2024_2568_MOESM7_ESM.xlsm]

## Sheet: Intro
	Instructions for the assessment form					Instructions for the summary					Instructions for the figure					Instructions for generating a print view					Instructions for the discrepancy check

## Sheet: Results
Basic information													Domain 1. Randomization process										Domain 2. Deviations from intended interventions																		Domain 3. Mising outcome data
Time	Unique ID	Assessor	Study ID	Reference	Experimental	Comparator	Outcome	Results	Aim	Effect of adhering to intervention?	Weight	Sources	1.1	1.2	Note for 1.1&1.2	1.3	Note for 1.3	1.0 Algorithm result	1.0 Assessor's Judgement	1.0 General note	1.0 Optional Question	1.0 Note for optional question	2.1	2.2	Note for 2.1&2.2	2.3	Note for 2.3	2.4	Note for 2.4	2.5	Note for 2.5	2.6	Note for 2.6	2.7	Note for 2.7	2.0 Algorithm result	2.0 Assessor's Judgement	2.0 General Notes	2.0 Optional Question	2.0 Note for optional question	3.1	Note for 3.1	3.2	Note for 3.2	3.3	Note for 3.3&3.4	3.4	Note for 3.4 (not use)	3.0 Algorithm result
2024/04/28 14.13	Chen 2016	MY	Chen 2016	CHINA MODERN DOCTOR Vol. 54 No. 9 March 2016	RIpostC+Routine treatment	Routine treatment	NIHSS	Mean ± standard deviation	assignment to intervention (the 'intention-to-treat' effect)	NA	1	Journal article(s) with results of the trial	NI	NI	将我院 2015 年 3 月 1 日～7 月 31 日收治的急性脑梗死患者 72 例纳入本研究， 随机分为两组。A 组（药物治疗组）36 例，其中男 22 例，女 14 例；年龄 41～76 岁，平均（61.78±8.63）岁；体重 56～85 kg，平均体重（64.75±10.23）kg；发病至就诊时间 6～12 h，平均就诊时间（8.38±1.42）h。 B 组（药物治疗加后适应治疗组）36 例，其 中 男 23 例，女 13 例；年 龄 43～75 岁，平 均（61.55±8.53）岁；体重 55～86 kg，平均（64.47±10.12）kg；发病至就诊时间 5～12 h，平均就诊时间（8.40±1.38）h。	N	两组在性别、年龄、体重、发病至就诊时间方面，差异无统计学意义（P>0.05），具有可比性。治疗前两组患者 NIHSS 评分比较差异无统计学_x000D_ 意义（P>0.05），	Some concerns	Some concerns				Y	Y	Participants underwent different procedures that cannot be blinded	NI		NA		NA		Y		NA		Some concerns	Some concerns		Towards null		Y	两组患者均有36个数据产出	NA		NA		NA		Low
2024/04/26 14.04	Fan 2017	MY	Fan 2017	Chin J Diffic and Compl Cas, November 2017, Vol. 16 No.11	RIPostC+Routine treatment	Routine treatment	NIHSS, BI	Mean ± standard deviation	assignment to intervention (the 'intention-to-treat' effect)	NA	1	Journal article(s) with results of the trial	Y	NI	随 机 数 字 表 法 分 为 ＲＩ ＰＣ 组 和 对 照 组	N	２ 组 患 者在性别 、 年龄分布 、 吸 烟 史 、 饮 酒 史 、 慢 性 病 分_x000D_ 布 （ 冠心病 、 高 血 压 病 、 高 脂 血 症 和 糖 尿 病 ） 和 溶 栓 后_x000D_ 颅 内 出 血方面 比较 差异 均 无统计学 意 义 （ Ｐ ＞ ０ ． ０ ５ ） 。_x000D_ 具有 可 比 性	Some concerns	Some concerns				Y	Y	Participants underwent different procedures that cannot be blinded	NI		NA		NA		Y		NA		Some concerns	Some concerns				Y	Both groups reported 32 data points	NA		NA		NA		Low
2024/04/26 12.59	Huang 2016	MY	Huang 2016	10. 3969 /j. issn. 1007 － 9572. 2016. 23. 005	RIPostC+Routine treatment	Routine treatment	NIHSS,mRS	Mean ± standard deviation	assignment to intervention (the 'intention-to-treat' effect)	NA	1	Journal article(s) with results of the trial	Y	NI	采用随机数字表法将患者分为两组: 对照组 80 例，予以常规药物治疗及正规康复训练; 治疗组80 例，予以常规药物治疗、正规康复训练及上肢远程缺血后适应治疗。	N	两组患者性别、年龄、高血压、高脂血症、冠心病、糖尿病检出率比较，差异均无统计学意义 ( P ＞ 0. 05，见表 1) 。	Some concerns	Some concerns				Y	Y	Participants underwent different procedures that cannot be blinded	PN	The number of patients in both groups is consistent and there is no mention of any patient having objections to the treatment plan	NA		NA		PY		NA		Low	Low				Y	There are no midway dropouts	NA		NA		NA		Low
2024/04/26 14.04	Yao 2022	MY	Yao 2022	１０．３９６９ ／ ｊ．ｉｓｓｎ．１００６－６２３３．２０２２．０３．０１４	RIPostC+Routine treatment	Routine treatment	NIHSS,mRS,BI	Mean ± standard deviation	assignment to intervention (the 'intention-to-treat' effect)	NA	1	Journal article(s) with results of the trial	NI	NI	简单随机法分为试验组和对照组，各 ７５ 例。	N	两组患者一般资料均衡可比（Ｐ＞０．０５）	Some concerns	Some concerns				Y	Y	Participants underwent different procedures that cannot be blinded	NI		NA		NA		NI		N		Some concerns	Some concerns				Y	All participants reported outcome measures	NA		NA		NA		Low
2024/04/26 14.04	Liu 2016	MY	Liu 2016	ＣＨＩＮＡ ＨＥＡＬＴＨ ＣＡＲＥ ＆ ＮＵＴＲＩＴＩＯＮ	RIPostC+Routine treatment	Routine treatment	NIHSS	Mean ± standard deviation	assignment to intervention (the 'intention-to-treat' effect)	NA	1	Journal article(s) with results of the trial	NI	NI	随机按照平均分配原则分为观察组和对照组	N	２ 组各项基本资料比较，无显著性差异（Ｐ ＞０．０５）。	Some concerns	Some concerns				Y	Y	Participants underwent different procedures that cannot be blinded	PN		NA		NA		PY		NA		Low	Low				Y	Both groups were measured using the same outcome measures at the same time point	NA		NA		NA		Low
2024/04/26 14.04	Jiang 2016	MY	Jiang 2016	10. 3969 /j. issn. 1005-9202. 2016. 04. 036	RIPostC+Routine treatment	Routine treatment	NIHSS,CRP	Mean ± standard deviation	assignment to intervention (the 'intention-to-treat' effect)	NA	1	Journal article(s) with results of the trial	Y	NI	选取 2012 年 3 月至 2014 年 12 月就诊的急性脑梗死患者 82 例，按数字表法随机分为观察组、对照组	N	两组患者年龄〔观察组( 64. 82 ± 8. 55) 岁; 对照组( 65. 31 ± 7. 36)_x000D_ 岁〕、性别( 观察组男 22 例，女 19 例; 对照组男 25 例，女 16例) 、糖尿病( 观察组6 例，对照组 8 例) 、高血压( 观察组 24 例，对照组19 例) 等方面均无统计学意义( P ＞ 0. 05) 。	Some concerns	Some concerns				Y	Y	Participants underwent different procedures that cannot be blinded	PN	The same basic treatment method only adds RIPostC, a non pharmacological treatment method, which has little impact on patient selectivity	NA		NA		PY		NA		Low	Low				Y	All measurement indicators are internationally recognized objective indicators, rather than subjective judgments by researchers.	NA		NA		NA		Low
2024/04/26 14.04	Zhou 2018	MY	Zhou 2018	10． 3969 /j． issn． 1007-0478． 2018． 02． 005	RIPostC+Routine treatment	Routine treatment	NIHSS,CRP,TNF-α,IL-6	Mean ± standard deviation	assignment to intervention (the 'intention-to-treat' effect)	NA	1	Journal article(s) with results of the trial	NI	NI	按照 1∶ 1的比例随机将患者分为肢体 ＲIPC 组 144例，对照组 127 例，	N	2 组患者的年龄、性_x000D_ 别，NIHSS 评分、既往史、吸烟史无明显差异( P ＞_x000D_ 0． 05) ( 表 1) 。	Some concerns	Some concerns				Y	Y	Participants underwent different procedures that cannot be blinded	PN		NA		NA		Y	All measurement indicators are internationally recognized objective indicators, rather than subjective judgments by researchers.	NA		Low	Low				Y	All participants reported outcome measures	NA		NA		NA		Low
2024/04/26 14.04	Kuang 2019	MY	Kuang 2019	The Journal of Practical Medicine 2019 Vol.35 No.14	RIPostC+Routine treatment	Routine treatment	NIHSS,BI	Mean ± standard deviation	assignment to intervention (the 'intention-to-treat' effect)	NA	1	Journal article(s) with results of the trial	NI	NI	本研究共纳入2016年7月至2017年12 月间广东三九脑科医院神经内科收治的急性缺血性脑卒中患者 61 例，随机分为治疗组（31 例）和对照组（30 例）	N	治疗组与对照组患者治疗前的 NIHSS 评分和Barthel指数差异均无统计学意义（P = 0.744、0.741），见表 1	Some concerns	Some concerns				Y	Y	Participants underwent different procedures that cannot be blinded	N	The same basic treatment method only adds RIPostC, a non pharmacological treatment method, which has little impact on patient selectivity	NA		NA		Y		NA		Low	Low				Y	All participants reported outcome measures	NA		NA		NA		Low
2024/04/26 14.05	Fang 2020	MY	Fang 2020	安徽卫生职业技术学院学报 2020 年 19 卷第 1 期	RIPostC+Routine treatment	Routine treatment	NIHSS,D-D	Mean ± standard deviation	assignment to intervention (the 'intention-to-treat' effect)	NA	1	Journal article(s) with results of the trial	NI	NI	随机化（根据患者的入院时间顺序）将受试者分为实验组与对照组	N	两组患者治疗前NIHSS评分比较，差异无统计学意义（P＞ 0.05），说明治疗前两组患者NIHSS评分基线一致，可以进行下一步实验	Some concerns	Some concerns				Y	Y	Participants underwent different procedures that cannot be blinded	PN	The same basic treatment method only adds RIPostC, a non pharmacological treatment method, which has little impact on patient selectivity	NA		NA		Y	All measurement indicators are internationally recognized objective indicators, rather than subjective judgments by researchers.	NA		Low	Low				Y	All participants reported outcome measures	NA		NA		NA		Low
2024/04/26 14.05	Mai 2020	MY	Mai 2020	新疆医科大学硕士学位论文	RIPostC+Routine treatment	Routine treatment	NIHSS,mRS,BI	Mean ± standard deviation	assignment to intervention (the 'intention-to-treat' effect)	NA	1	Journal article(s) with results of the trial	Y	NI	60 例患者按随机数字表法分成 RIPostC 组和对照组，每个组 30 例	N	两组患者的年龄、性别、BMI、高血压病史、糖尿病病史、冠心病病史、高血脂病史、吸烟史、TOAST 分型、OSCP 分型、梗死侧别、入院时 NIHSS、mRS、 BI 评分进行比较，差异无统计学意义(P＞0.05)。	Some concerns	Some concerns				Y	Y	Participants underwent different procedures that cannot be blinded	PN	The same basic treatment method only adds RIPostC, a non pharmacological treatment method, which has little impact on patient selectivity	NA		NA		PY	The same basic treatment method only adds RIPostC, a non pharmacological treatment method, which has little impact on patient selectivity	NA		Low	Low				Y	All participants reported outcome measures	NA		NA		NA		Low
2024/04/26 14.05	Zhang 2020	MY	Zhang 2020	Medical Equipment，March. 2020，Vol. 33，No. 6	RIPostC+Routine treatment	Routine treatment	NHSS	Mean ± standard deviation	assignment to intervention (the 'intention-to-treat' effect)	NA	1	Journal article(s) with results of the trial	NI	NI	选取 2017 年 2 月至 2018 年 8 月在我院接受缺血性脑卒中治疗的 120 例患者作为研究对象，按照随机对照原则分为对照组和试验组，每组 60 例	N	两组性别、年龄、病程等一般资料比较，差异无统_x000D_ 计学意义 ( P ＞ 0. 05) ，具有可比性。	Some concerns	Some concerns				Y	Y	Participants underwent different procedures that cannot be blinded	PN	All measurement indicators are internationally recognized objective indicators, rather than subjective judgments by researchers.	NA		NA		Y		NA		Low	Low				Y	All participants reported outcome measures	NA		NA		NA		Low
2024/04/26 14.05	Liu 2020	MY	Liu 2020	中国当代医药 2020 年 5 月第 27 卷第 13 期	RIPostC+Routine treatment	Routine treatment	NIHSS	Mean ± standard deviation	assignment to intervention (the 'intention-to-treat' effect)	NA	1	Journal article(s) with results of the trial	NI	NI	选取 2015 年 1 月~2016 年 1 月我院收治的 104例脑梗死患者作为研究对象，采用电脑随机法将其划分为观察组与对照组，每组各 52 例	N		Some concerns	Some concerns				Y	Y	Participants underwent different procedures that cannot be blinded	N	All measurement indicators are internationally recognized objective indicators, rather than subjective judgments by researchers.	NA		NA		PY		NA		Low	Low				Y	All participants reported outcome measures	NA		NA		NA		Low
2024/04/26 14.05	Li 2020	MY	Li 2020	华北理工大学硕士学位论文	RIPostC+Routine treatment	Routine treatment	NIHSS,BI,FIB	Mean ± standard deviation	assignment to intervention (the 'intention-to-treat' effect)	NA	1	Journal article(s) with results of the trial	Y	NI	采用分层随机法分组，首先将所有入选的研究对象按性别、年龄（≤60岁或＞60 岁）、病情严重程度（NIHSS 评分 5～10 分或 NIHSS 评分 11～15 分）进行分层产生不同区组，再分别将各区组内的研究对象随机分配到干预组或对照组	N	患者在年龄、性别、BMI，颈动脉粥样硬化，既往糖尿病、冠心病病史和吸烟饮酒史方面比较，差异均无统计学意义（P＞0.05）	Some concerns	Some concerns				Y	Y	Participants underwent different procedures that cannot be blinded	N	The same basic treatment method only adds RIPostC, a non pharmacological treatment method, which has little impact on patient selectivity	NA		NA		PY		NA		Low	Low				PN		PN	本研究最初共纳入患者266 例，排除 9 例心源性栓塞患者，退出 18 例（其中 15 例失访，3 例因不能耐受而退出干预组），最终入选 239 例，其中干预组 119 例，对照组 120 例。	PN		NA		Low
2024/04/26 14.05	Lww 2020	MY	Lww 2020	长春中医药大学 2020 届硕士学位论文	RIPostC+Routine treatment	Routine treatment	NIHSS,mRS,IL-6	Mean ± standard deviation	assignment to intervention (the 'intention-to-treat' effect)	NA	1	Journal article(s) with results of the trial	Y	NI	将符合入组及排除标准的患者随机分为RIPC组及对照组（采用随机抽签的方法）。	N	入组时患者的年龄（P=0.316）、性别（P=0.672）、高血压（P=0.813）、糖尿病（P=0.941）、吸烟（P=0.343）、饮酒（P=0.782）、血脂（P=0.412）、血糖（P=0.061）、血同型半胱氨酸（P=0.094）等一般临床资料无明显统计学意义。	Some concerns	Some concerns				Y	Y	Participants underwent different procedures that cannot be blinded	PY	The same basic treatment method only adds RIPostC, a non pharmacological treatment method, which has little impact on patient selectivity	N	All measurement indicators are internationally recognized objective indicators, rather than subjective judgments by researchers.	NA		Y		NA		Some concerns	Some concerns				Y	All participants reported outcome measures	NA		NA		NA		Low
2024/04/26 14.05	Chen 2020	MY	Chen 2020	10. 3969/ j. issn. 0253-9802. 2020. 11. 005	rt-PA+RIPostC+Routine treatment	rt-PA+Routine treatment	NIHSS,BI,CRP,FIB,IL-6,D-D	Mean ± standard deviation	assignment to intervention (the 'intention-to-treat' effect)	NA	1	Journal article(s) with results of the trial	NI	NI		N	术前 2 组 NIHSS 评分及 Barthel 评分比较差异均无统计学意义,	Some concerns	Some concerns				Y	Y	Participants underwent different procedures that cannot be blinded	PN	The same basic treatment method only adds RIPostC, a non pharmacological treatment method, which has little impact on patient selectivity	NA		NA		PY	All measurement indicators are internationally recognized objective indicators, rather than subjective judgments by researchers.	NA		Low	Low				Y	All participants reported outcome measures	NA		NA		NA		Low
2024/04/26 14.06	Lin 2020	MY	Lin 2020	10.15912/j.cnki.gocm.2020.31.009	RIPostC+Routine treatment	Routine treatment	NIHSS,mRS	Mean ± standard deviation	assignment to intervention (the 'intention-to-treat' effect)	NA	1	Journal article(s) with results of the trial	Y	NI	采用随机数字表法分为远隔缺血预适应训练组（试验组，n=40例）和对照组（40例）	N	两组患者一般资料比较，差异无统计学意义（P＞0.05），具有可比性。	Some concerns	Some concerns				Y	Y	Participants underwent different procedures that cannot be blinded	N	The same basic treatment method only adds RIPostC, a non pharmacological treatment method, which has little impact on patient selectivity	NA		NA		Y	All measurement indicators are internationally recognized objective indicators, rather than subjective judgments by researchers.	NA		Low	Low				Y	All participants reported outcome measures	NA		NA		NA		Low
2024/04/26 14.06	Wu 2021	MY	Wu 2021	沈阳医学院硕士学位论文	RIPostC+Routine treatment	Routine treatment	NIHSS	Mean ± standard deviation	assignment to intervention (the 'intention-to-treat' effect)	NA	1	Journal article(s) with results of the trial	Y	NI	100 例就诊于沈阳医学院附属中心医院，发病时间 24h 之内的急性脑梗死患者，按照随机数字表法分组，实验组与对照组各 50 例。	N	通过卡方检验，两组患者性别无统计学差异（P>0.05）。通过 t 检验，两组_x000D_ 患者在年龄、治疗前 NIHSS 评分、血清 HIF-1α、Survivin 浓度，差异无统计学_x000D_ 意义（P>0.05）。	Some concerns	Some concerns				Y	Y	Participants underwent different procedures that cannot be blinded	N	The same basic treatment method only adds RIPostC, a non pharmacological treatment method, which has little impact on patient selectivity	NA		NA		PY	All measurement indicators are internationally recognized objective indicators, rather than subjective judgments by researchers.	NA		Low	Low				Y	All participants reported outcome measures	NA		NA		NA		Low
2024/04/26 14.06	Liu 2021	MY	Liu 2021	中国医科大学硕士学位论文	RIPostC+Routine treatment	Routine treatment	NIHSS,mRS,BI	Mean ± standard deviation	assignment to intervention (the 'intention-to-treat' effect)	NA	1	Journal article(s) with results of the trial	NI	NI	将符合入排标准的受试对象按照 1:1 的比例随机划分，分为实验组和对照组各 32 例	N	实验组与对照组的一般情况比较无明显统计学差异，见表 1。	Some concerns	Some concerns				Y	Y	Participants underwent different procedures that cannot be blinded	PN	The same basic treatment method only adds RIPostC, a non pharmacological treatment method, which has little impact on patient selectivity	NA		NA		PY	All measurement indicators are internationally recognized objective indicators, rather than subjective judgments by researchers.	NA		Low	Low				Y	All participants reported outcome measures	NA		NA		NA		Low
2024/04/26 14.06	Chen 2021	MY	Chen 2021	沈阳医学院硕士学位论文	RIPostC+Routine treatment	Routine treatment	NIHSS	Mean ± standard deviation	assignment to intervention (the 'intention-to-treat' effect)	NA	1	Journal article(s) with results of the trial	Y	NI	将患者按 照 随机数字表 法 分 为 对 照 组和 研究 组各 ５ ０ 例 。	N	两 组 患者 的一般社会情况不存在 统计 学 意 义	Some concerns	Some concerns				Y	Y	Participants underwent different procedures that cannot be blinded	PN	The same basic treatment method only adds RIPostC, a non pharmacological treatment method, which has little impact on patient selectivity	NA		NA		PY	All measurement indicators are internationally recognized objective indicators, rather than subjective judgments by researchers.	NA		Low	Low				Y	All participants reported outcome measures	NA		NA		NA		Low
2024/04/26 14.06	Zhou 2021	MY	Zhou 2021	Chin J Convalescent Med，May 2021，Vol.30，No.5	RIPostC+Routine treatment	Routine treatment	NIHSS,FIB	Mean ± standard deviation	assignment to intervention (the 'intention-to-treat' effect)	NA	1	Journal article(s) with results of the trial	NI	NI		N	治疗前，两组血浆黏度、纤维蛋白原、血小板聚集指数、NIHSS评分对比，差异无统计学意义(P＞0.05	Some concerns	Some concerns				Y	Y	Participants underwent different procedures that cannot be blinded	PN	The same basic treatment method only adds RIPostC, a non pharmacological treatment method, which has little impact on patient selectivity	NA		NA		PY	All measurement indicators are internationally recognized objective indicators, rather than subjective judgments by researchers.	NA		Low	Low				PY	All participants reported outcome measures	NA		NA		NA		Low
2024/04/26 14.06	Li 2021	MY	Li 2021	１０．３９６９／ｊ．ｉｓｓｎ．１００９－０１２６．２０２１．０７．０１５	RIPostC+Routine treatment	Routine treatment	NIHSS,BI	Mean ± standard deviation	assignment to intervention (the 'intention-to-treat' effect)	NA	1	Journal article(s) with results of the trial	NI	NI	按照就诊顺序随机将患者分为干预组１１３例和对照组１１４例	N		Some concerns	Some concerns				Y	Y	Participants underwent different procedures that cannot be blinded	PN	The same basic treatment method only adds RIPostC, a non pharmacological treatment method, which has little impact on patient selectivity	NA		NA		PY	All measurement indicators are internationally recognized objective indicators, rather than subjective judgments by researchers.	NA		Low	Low				Y	All participants reported outcome measures	NA		NA		NA		Low
2024/04/26 14.06	Dai 2022	MY	Dai 2022	沈阳医学院硕士学位论文	RIPostC+Routine treatment	Routine treatment	NIHSS,mRS	Mean ± standard deviation	assignment to intervention (the 'intention-to-treat' effect)	NA	1	Journal article(s) with results of the trial	NI	NI	按照随机化原则分为实验组和对照组，每组 75例。	N	实验组平均年龄 64.16土8.91岁，对照组平均年龄63.77士7.71岁，经统计软件分析，两组患者年龄无统计学差异，回顾分析两组患者性别、饮酒、高血压、糖尿病、冠心病、高脂血症、吸烟，入院第1天NIHSS评分，差异均无统计学意义（P>0.05），说明两组患者基线资料具有可比性。实验结果如表1所示。	Some concerns	Some concerns				Y	Y	Participants underwent different procedures that cannot be blinded	PN	The same basic treatment method only adds RIPostC, a non pharmacological treatment method, which has little impact on patient selectivity	NA		NA		PY	All measurement indicators are internationally recognized objective indicators, rather than subjective judgments by researchers.	NA		Low	Low				Y	All participants reported outcome measures	NA		NA		NA		Low
2024/04/26 14.07	Wu 2022	MY	Wu 2022	沈阳医学院硕士学位论文	RIPostC+Routine treatment	Routine treatment	NIHSS,mRS,IL-6	Mean ± standard deviation	assignment to intervention (the 'intention-to-treat' effect)	NA	1	Journal article(s) with results of the trial	NI	NI	选取 2020 年 12 月至 2022 年 1 月沈阳医学院附属中心医院神经内科收入院的、符合入排标准的急性脑梗死（ACI）患者 150 例，按随机化原则分为实验组和对照组各 75 例	N	回顾分析两组患者性别、年龄、高血压、糖尿病、冠心病、吸烟、饮酒、高血脂等一般资料，差异均无统计学意义( P＞0. 05) ，说明两组资料具有可比性	Some concerns	Some concerns				Y	Y	Participants underwent different procedures that cannot be blinded	PN	The same basic treatment method only adds RIPostC, a non pharmacological treatment method, which has little impact on patient selectivity	NA		NA		PY	All measurement indicators are internationally recognized objective indicators, rather than subjective judgments by researchers.	NA		Low	Low				Y	All participants reported outcome measures	NA		NA		NA		Low
2024/04/26 14.07	Wang 2022	MY	Wang 2022	沈阳医学院硕士学位论文	RIPostC+Routine treatment	Routine treatment	NIHSS,mRS	Mean ± standard deviation	assignment to intervention (the 'intention-to-treat' effect)	NA	1	Journal article(s) with results of the trial	Y	NI	最终选择140例患者纳入研究，按随机数字表法分为实验组70例和对照组 70例	N	对两组患者性别、高血压、糖尿病、冠心病、吸烟、饮酒、高血脂、文化程度相关的基线资料进行统计学分析，差异均无统计学意义（P >0.05），说明两组资料具有可比性。如表1所示。	Some concerns	Some concerns				Y	Y	Participants underwent different procedures that cannot be blinded	N	The same basic treatment method only adds RIPostC, a non pharmacological treatment method, which has little impact on patient selectivity	NA		NA		PY	All measurement indicators are internationally recognized objective indicators, rather than subjective judgments by researchers.	NA		Low	Low				Y	All participants reported outcome measures	NA		NA		NA		Low
2024/04/26 14.11	Qu 2022	MY	Qu 2022	Vol. 33 No. 8 Journal of Aerospace Medicine Aug 2022	RIPostC+Routine treatment	Routine treatment	NIHSS,mRS	Mean ± standard deviation	assignment to intervention (the 'intention-to-treat' effect)	NA	1	Journal article(s) with results of the trial	Y	NI	将 2021 年 5 月 ～ 2022 年 3 月收治的急性脑梗死患者 89 例纳入研究，随机数字表法分为两组: 对照组( 常规治疗) /观察组( 常规治疗加 ＲIPostC 治疗)	N	治疗前对照组( 12. 70 ± 3. 76)分及观察组( 13. 05 ± 3. 55) 分相比，治疗后第 14 d对照组( 11. 07 ± 3. 25) 分及观察组( 10. 09 ± 3. 38)分相比，差异无统计学意义	Some concerns	Some concerns				Y	Y	Participants underwent different procedures that cannot be blinded	N	The same basic treatment method only adds RIPostC, a non pharmacological treatment method, which has little impact on patient selectivity	NA		NA		PY	All measurement indicators are internationally recognized objective indicators, rather than subjective judgments by researchers.	NA		Low	Low				Y	All participants reported outcome measures	NA		NA		NA		Low
2024/04/26 14.16	Sun 2022	MY	Sun 2022	10.15932/j.0253-9713.2022.12.004	rt-PA+RIPostC+Routine treatment	rt-PA+Routine treatment	NIHSS,mRS,BI	Mean ± standard deviation	assignment to intervention (the 'intention-to-treat' effect)	NA	1	Journal article(s) with results of the trial	Y	NI	选取 2019 年 5 月至 2020 年 5 月沧州市人民医院收治的急性缺血性卒中患者94例，采用随机数字表法分为对照组与RIC组，每组47例。	N	溶栓治疗后，对照组7例、RIC组6例符合机械取栓指征并接受机械取栓。两组性别、年龄、发病时间等一般资料比较，差异均无统计学意义（P > 0.05），见表1	Some concerns	Some concerns				Y	Y	Participants underwent different procedures that cannot be blinded	N	The same basic treatment method only adds RIPostC, a non pharmacological treatment method, which has little impact on patient selectivity	NA		NA		PY	All measurement indicators are internationally recognized objective indicators, rather than subjective judgments by researchers.	NA		Low	Low				Y	All participants reported outcome measures	NA		NA		NA		Low
2024/04/26 15.14	Feng 2022	MY	Feng 2022	10.12114/j.issn.1008-5971.2022.00.314	RIPostC+Routine treatment	Routine treatment	NIHSS,CRP,IL-6,BDNF,TNF-α	Mean ± standard deviation	assignment to intervention (the 'intention-to-treat' effect)	NA	1	Journal article(s) with results of the trial	NI	NI		N	两组资料比较无统计学意义	Some concerns	Some concerns				Y	Y	Participants underwent different procedures that cannot be blinded	PN	The same basic treatment method only adds RIPostC, a non pharmacological treatment method, which has little impact on patient selectivity	NA		NA		PY	All measurement indicators are internationally recognized objective indicators, rather than subjective judgments by researchers.	NA		Low	Low				Y	All participants reported outcome measures	NA		NA		NA		Low
2024/04/26 14.25	Guo 2023	MY	Guo 2023	１０． １９５２８ ／ ｊ． ｉｓｓｎ． １００３ － ３５４８． ２０２３． ０６． ０１０	rt-PA+RIPostC+Routine treatment	rt-PA+Routine treatment	NIHSS	Mean ± standard deviation	assignment to intervention (the 'intention-to-treat' effect)	NA	1	Journal article(s) with results of the trial	NI	NI		N	两组一般资料比较，差异未见统计学意义（Ｐ ＞ ０. ０５）。	Some concerns	Some concerns				Y	Y	Participants underwent different procedures that cannot be blinded	N	The same basic treatment method only adds RIPostC, a non pharmacological treatment method, which has little impact on patient selectivity	NA		NA		PY	All measurement indicators are internationally recognized objective indicators, rather than subjective judgments by researchers.	NA		Low	Low				Y	All participants reported outcome measures	NA		NA		NA		Low
2024/04/26 14.29	Zhao 2023	MY	Zhao 2023	10.12114/j.issn.1008-5971.2023.00.211	RIPostC+Routine treatment	Routine treatment	NIHSS,mRS,BI	Mean ± standard deviation	assignment to intervention (the 'intention-to-treat' effect)	NA	1	Journal article(s) with results of the trial	NI	NI		N	两组性别（χ2=0.021，P =0.885）、年龄（t =0.621，P=0.536）、发病至入院时间（t=0.467，P=0.641）、高血压发生率（χ2=0.518，P=0.472）、糖尿病发生率（χ2=0.034，P=0.853）、高血脂症发生率（χ2=0.104，P=0.747）、疾病严重程度（χ2=0.914，P=0.633）、梗死部位（χ2=0.611，P=0.737）比较，差异无统计学意义。	Some concerns	Some concerns				Y	Y	Participants underwent different procedures that cannot be blinded	N	The same basic treatment method only adds RIPostC, a non pharmacological treatment method, which has little impact on patient selectivity	NA		NA		PY	All measurement indicators are internationally recognized objective indicators, rather than subjective judgments by researchers.	NA		Low	Low				Y	All participants reported outcome measures	NA		NA		NA		Low
2024/04/26 14.33	Peng 2014	MY	Peng 2014	10.13517/j.cnki.ccm.2014.04.005	RIPostC+Routine treatment	Routine treatment	NIHSS,BI	Mean ± standard deviation	assignment to intervention (the 'intention-to-treat' effect)	NA	1	Journal article(s) with results of the trial	NI	NI	按随机原则分为NDLIP组和对照组各20例，两组患者的年龄、性别、发病时间、梗死面积、既往史、神经功能缺损程度 评 分 等 指 标 ，经 统 计 学 处 理 ，无 统 计 学 差 异 ，具 有 可比 性。	N	按随机原则分为NDLIP组和对照组各20例，两组患者的年龄、性别、发病时间、梗死面积、既往史、神经功能缺损程度 评 分 等 指 标 ，经 统 计 学 处 理 ，无 统 计 学 差 异 ，具 有 可比 性。	Some concerns	Some concerns				Y	Y	Participants underwent different procedures that cannot be blinded	PN	The same basic treatment method only adds RIPostC, a non pharmacological treatment method, which has little impact on patient selectivity	NA		NA		PY	All measurement indicators are internationally recognized objective indicators, rather than subjective judgments by researchers.	NA		Low	Low				Y	All participants reported outcome measures	NA		NA		NA		Low
2024/04/26 14.36	Meng 2016	MY	Meng 2016	10． 3969 /j． issn． 1671 － 4695． 2016． 09． 006	RIPostC+Routine treatment	Routine treatment	NIHSS	Mean ± standard deviation	assignment to intervention (the 'intention-to-treat' effect)	NA	1	Journal article(s) with results of the trial	NI	NI	将入选病例随机平均分为两组，即实验组和对照组各 69 例。两组性别构成比、年龄、既往史、合并疾病及 NIHSS 评分比较差异均无统计学意义( P ＞ 0．05) 。	N	两组性别构成比、年龄、既往史、合并疾病及 NIHSS 评分比较差异均无统计学意义( P ＞ 0． 05) 。	Some concerns	Some concerns				Y	Y	Participants underwent different procedures that cannot be blinded	N	The same basic treatment method only adds RIPostC, a non pharmacological treatment method, which has little impact on patient selectivity	NA		NA		PY	All measurement indicators are internationally recognized objective indicators, rather than subjective judgments by researchers.	NA		Low	Low				Y	All participants reported outcome measures	NA		NA		NA		Low
2024/04/26 14.40	Shi 2017	MY	Shi 2017	10.19845/j.cnki.zfysjjbzz.2017.05.011	RIPostC+Routine treatment	Routine treatment	NIHSS,mRS	Mean ± standard deviation	assignment to intervention (the 'intention-to-treat' effect)	NA	1	Journal article(s) with results of the trial	NI	NI	按照入院先后顺序随机分为治疗组和对照组	NI	两组患者入院时和病程 14 d 的 NIHSS ，mRS评分差异无统计_x000D_ 学意义( P ＞ 0． 05)	Some concerns	Some concerns				Y	Y	Participants underwent different procedures that cannot be blinded	N	The same basic treatment method only adds RIPostC, a non pharmacological treatment method, which has little impact on patient selectivity	NA		NA		PY	All measurement indicators are internationally recognized objective indicators, rather than subjective judgments by researchers.	NA		Low	Low				Y	All participants reported outcome measures	NA		NA		NA		Low
2024/04/26 14.45	Wang 2012	MY	Wang 2012	10.19845/j.cnki.zfysjjbzz.2012.05.014	RIPostC+Routine treatment	Routine treatment	NIHSS,CRP,FIB,D-D	Mean ± standard deviation	assignment to intervention (the 'intention-to-treat' effect)	NA	1	Journal article(s) with results of the trial	NI	NI	将符合纳入标准的受试者按照 1∶ 1 的比例随_x000D_ 机分实验组和对照组	N	入院时，实验组和对照组患者间 NIHSS 评分无显著差异( P ＞ 0． 05) ;两组治疗前后血清 CRP 水平比较入院时，两组患者 CRP 水平无显著差异( P ＞ 0． 05) ;入院时，两组血清 D-D 水平组间比较无显著差异( P ＞ 0． 05) ;入院时，两组患者血清 FIB 水平比较无显著差异( P ＞ 0． 05) ;	Some concerns	Some concerns				Y	Y	Participants underwent different procedures that cannot be blinded	PN	The same basic treatment method only adds RIPostC, a non pharmacological treatment method, which has little impact on patient selectivity	NA		NA		PY	All measurement indicators are internationally recognized objective indicators, rather than subjective judgments by researchers.	NA		Low	Low				PN	481 例中 82 例不符合入选标准; 32 例中途退出; 77 例未获得详细数据资料，其余 290 例实验组和对照组各 145 例。	PY		NA		NA		Low
2024/04/26 14.49	Tian 2020	MY	Tian 2020	10.16282/j.cnki.cn11-9336/r.2020.15.054	RIPostC+Routine treatment	Routine treatment	NIHSS,BDNF	Mean ± standard deviation	assignment to intervention (the 'intention-to-treat' effect)	NA	1	Journal article(s) with results of the trial	Y	NI	按照随机数字表分组原则处理，分为实验组和参照组，各18例。	N	组间处理前，两组NIHSS，血清BDNF含量比较，差异无统计学_x000D_ 意义（P＞0.05）。	Some concerns	Some concerns				Y	Y	Participants underwent different procedures that cannot be blinded	PN	The same basic treatment method only adds RIPostC, a non pharmacological treatment method, which has little impact on patient selectivity	NA		NA		PY	All measurement indicators are internationally recognized objective indicators, rather than subjective judgments by researchers.	NA		Low	Low				Y	All participants reported outcome measures	NA		NA		NA		Low
2024/04/26 14.53	Wlh 2012	MY	Wlh 2012	黑龙江医药科学 2012年10月第35卷第5期	RIPostC+Routine treatment	Routine treatment	NIHSS,BDNF	Mean ± standard deviation	assignment to intervention (the 'intention-to-treat' effect)	NA	1	Journal article(s) with results of the trial	NI	NI	选择2011－02～2011－12佳木斯大学附属第一医院神经一科首次发病的住院患者18例，随机分为两组。实验组9例，男5例，女4例，平均年龄55岁；对照组9例，男4例，女5例，平均年龄56岁。两组一般资料差异无统计学意义，具有可比性 （ P ＞0．05） 。	N	两组一般资料差异无统计学意义，具有可比性 （ P ＞0．05） 。	Some concerns	Some concerns				Y	Y	Participants underwent different procedures that cannot be blinded	PN	The same basic treatment method only adds RIPostC, a non pharmacological treatment method, which has little impact on patient selectivity	NA		NA		PY	All measurement indicators are internationally recognized objective indicators, rather than subjective judgments by researchers.	NA		Low	Low				Y	All participants reported outcome measures	NA		NA		NA		Low
2024/04/26 14.56	Wu 2019	MY	Wu 2019	10．19296 /j．cnki．1008－2409．2019－03－001	RIPostC+Routine treatment	Routine treatment	NIHSS	Mean ± standard deviation	assignment to intervention (the 'intention-to-treat' effect)	NA	1	Journal article(s) with results of the trial	NI	NI	将上述满足条件入选的患者按照 1 ∶ 1 的比例随机分 为 对 照 组 和 实 验 组 ( LＲIP 组) ，每 组 为 60例	N	两组性别、年龄分布及梗死大小比较差异无统计学意义( P＞0．05) 。	Some concerns	Some concerns				Y	Y	Participants underwent different procedures that cannot be blinded	PN	The same basic treatment method only adds RIPostC, a non pharmacological treatment method, which has little impact on patient selectivity	NA		NA		PY	All measurement indicators are internationally recognized objective indicators, rather than subjective judgments by researchers.	NA		Low	Low				Y	All participants reported outcome measures	NA		NA		NA		Low
2024/04/26 15.01	Zhang 2015	MY	Zhang 2015	10. 3969 /j. issn. 1005-9202. 2015. 22. 039	RIPostC+Routine treatment	Routine treatment	NIHSS,FIB,D-D,CRP	Mean ± standard deviation	assignment to intervention (the 'intention-to-treat' effect)	NA	1	Journal article(s) with results of the trial	Y	NI	采用随机数字法分为研究组( 150 例) 和对照组( 136例) ;	N	两组患者入院时NIHSS，CＲP、FIB 及 D-D 水平均无显著差异( P＞ 0. 05) ;	Some concerns	Some concerns				Y	Y	Participants underwent different procedures that cannot be blinded	PN	The same basic treatment method only adds RIPostC, a non pharmacological treatment method, which has little impact on patient selectivity	NA		NA		PY	All measurement indicators are internationally recognized objective indicators, rather than subjective judgments by researchers.	NA		Low	Low				Y	All participants reported outcome measures	NA		NA		NA		Low
2024/04/26 15.07	Zhao 2021	MY	Zhao 2021	Cardio-Cerebrovasc Dis Prev Treat,June 2021,Vol.21,No.3	RIPostC+Routine treatment	Routine treatment	NIHSS,BI	Mean ± standard deviation	assignment to intervention (the 'intention-to-treat' effect)	NA	1	Journal article(s) with results of the trial	Y	NI	应用随机数字表分为观察组70例与对照组70例。	N	两组在性别、年龄、发病时间、烟酒史、高血压病史、糖尿病史、冠心病史、脑卒中病史及梗死部位等方面比较差异均无统计学意义（P > 0.05）	Some concerns	Some concerns				Y	Y	Participants underwent different procedures that cannot be blinded	PN	The same basic treatment method only adds RIPostC, a non pharmacological treatment method, which has little impact on patient selectivity	NA		NA		PY	All measurement indicators are internationally recognized objective indicators, rather than subjective judgments by researchers.	NA		Low	Low				Y	All participants reported outcome measures	NA		NA		NA		Low
[truncated: 35 more columns]

## Sheet: Summary
Unique ID	Reviewer	Study ID	Reference	Experimental	Comparator	Outcome	Result	Aim	Effect of adhering to intervention?	Weight	Randomization process	Deviations from intended interventions	Mising outcome data	Measurement of the outcome	Selection of the reported result	Overall Bias					Randomization process	Deviations from intended interventions	Mising outcome data	Measurement of the outcome	Selection of the reported result	Overall Bias
Chen 2016	MY	Chen 2016	CHINA MODERN DOCTOR Vol. 54 No. 9 March 2016	RIpostC+Routine treatment	Routine treatment	NIHSS	Mean ± standard deviation	assignment to intervention (the 'intention-to-treat' effect)	NA	1	Some concerns	Some concerns	Low	Low	Some concerns	Some concerns				Assignment to intervention (the 'intention-to-treat' effect)
Fan 2017	MY	Fan 2017	Chin J Diffic and Compl Cas, November 2017, Vol. 16 No.11	RIPostC+Routine treatment	Routine treatment	NIHSS, BI	Mean ± standard deviation	assignment to intervention (the 'intention-to-treat' effect)	NA	1	Some concerns	Some concerns	Low	Low	Some concerns	Some concerns				Total number of study = 38
Huang 2016	MY	Huang 2016	10. 3969 /j. issn. 1007 － 9572. 2016. 23. 005	RIPostC+Routine treatment	Routine treatment	NIHSS,mRS	Mean ± standard deviation	assignment to intervention (the 'intention-to-treat' effect)	NA	1	Some concerns	Low	Low	Low	Low	Some concerns				Low risk	0	89.5	100	94.7	5.3	0
Yao 2022	MY	Yao 2022	１０．３９６９ ／ ｊ．ｉｓｓｎ．１００６－６２３３．２０２２．０３．０１４	RIPostC+Routine treatment	Routine treatment	NIHSS,mRS,BI	Mean ± standard deviation	assignment to intervention (the 'intention-to-treat' effect)	NA	1	Some concerns	Some concerns	Low	Low	Some concerns	Some concerns				Some concerns	100	10.5	0	2.6	94.7	97.4
Liu 2016	MY	Liu 2016	ＣＨＩＮＡ ＨＥＡＬＴＨ ＣＡＲＥ ＆ ＮＵＴＲＩＴＩＯＮ	RIPostC+Routine treatment	Routine treatment	NIHSS	Mean ± standard deviation	assignment to intervention (the 'intention-to-treat' effect)	NA	1	Some concerns	Low	Low	Low	Some concerns	Some concerns				High risk	0	0	0	2.6	0	2.6
Jiang 2016	MY	Jiang 2016	10. 3969 /j. issn. 1005-9202. 2016. 04. 036	RIPostC+Routine treatment	Routine treatment	NIHSS,CRP	Mean ± standard deviation	assignment to intervention (the 'intention-to-treat' effect)	NA	1	Some concerns	Low	Low	Low	Some concerns	Some concerns				Adhering to intervention (the 'per-protocol' effect)
Zhou 2018	MY	Zhou 2018	10． 3969 /j． issn． 1007-0478． 2018． 02． 005	RIPostC+Routine treatment	Routine treatment	NIHSS,CRP,TNF-α,IL-6	Mean ± standard deviation	assignment to intervention (the 'intention-to-treat' effect)	NA	1	Some concerns	Low	Low	Low	Some concerns	Some concerns				Total number of study = 0
Kuang 2019	MY	Kuang 2019	The Journal of Practical Medicine 2019 Vol.35 No.14	RIPostC+Routine treatment	Routine treatment	NIHSS,BI	Mean ± standard deviation	assignment to intervention (the 'intention-to-treat' effect)	NA	1	Some concerns	Low	Low	Low	Some concerns	Some concerns				Low risk
Fang 2020	MY	Fang 2020	安徽卫生职业技术学院学报 2020 年 19 卷第 1 期	RIPostC+Routine treatment	Routine treatment	NIHSS,D-D	Mean ± standard deviation	assignment to intervention (the 'intention-to-treat' effect)	NA	1	Some concerns	Low	Low	High	Low	High				Some concerns
Mai 2020	MY	Mai 2020	新疆医科大学硕士学位论文	RIPostC+Routine treatment	Routine treatment	NIHSS,mRS,BI	Mean ± standard deviation	assignment to intervention (the 'intention-to-treat' effect)	NA	1	Some concerns	Low	Low	Low	Some concerns	Some concerns				High risk
Zhang 2020	MY	Zhang 2020	Medical Equipment，March. 2020，Vol. 33，No. 6	RIPostC+Routine treatment	Routine treatment	NHSS	Mean ± standard deviation	assignment to intervention (the 'intention-to-treat' effect)	NA	1	Some concerns	Low	Low	Low	Some concerns	Some concerns
Liu 2020	MY	Liu 2020	中国当代医药 2020 年 5 月第 27 卷第 13 期	RIPostC+Routine treatment	Routine treatment	NIHSS	Mean ± standard deviation	assignment to intervention (the 'intention-to-treat' effect)	NA	1	Some concerns	Low	Low	Low	Some concerns	Some concerns
Li 2020	MY	Li 2020	华北理工大学硕士学位论文	RIPostC+Routine treatment	Routine treatment	NIHSS,BI,FIB	Mean ± standard deviation	assignment to intervention (the 'intention-to-treat' effect)	NA	1	Some concerns	Low	Low	Low	Some concerns	Some concerns
Lww 2020	MY	Lww 2020	长春中医药大学 2020 届硕士学位论文	RIPostC+Routine treatment	Routine treatment	NIHSS,mRS,IL-6	Mean ± standard deviation	assignment to intervention (the 'intention-to-treat' effect)	NA	1	Some concerns	Some concerns	Low	Low	Some concerns	Some concerns
Chen 2020	MY	Chen 2020	10. 3969/ j. issn. 0253-9802. 2020. 11. 005	rt-PA+RIPostC+Routine treatment	rt-PA+Routine treatment	NIHSS,BI,CRP,FIB,IL-6,D-D	Mean ± standard deviation	assignment to intervention (the 'intention-to-treat' effect)	NA	1	Some concerns	Low	Low	Low	Some concerns	Some concerns
Lin 2020	MY	Lin 2020	10.15912/j.cnki.gocm.2020.31.009	RIPostC+Routine treatment	Routine treatment	NIHSS,mRS	Mean ± standard deviation	assignment to intervention (the 'intention-to-treat' effect)	NA	1	Some concerns	Low	Low	Low	Some concerns	Some concerns
Wu 2021	MY	Wu 2021	沈阳医学院硕士学位论文	RIPostC+Routine treatment	Routine treatment	NIHSS	Mean ± standard deviation	assignment to intervention (the 'intention-to-treat' effect)	NA	1	Some concerns	Low	Low	Low	Some concerns	Some concerns
Liu 2021	MY	Liu 2021	中国医科大学硕士学位论文	RIPostC+Routine treatment	Routine treatment	NIHSS,mRS,BI	Mean ± standard deviation	assignment to intervention (the 'intention-to-treat' effect)	NA	1	Some concerns	Low	Low	Low	Some concerns	Some concerns
Chen 2021	MY	Chen 2021	沈阳医学院硕士学位论文	RIPostC+Routine treatment	Routine treatment	NIHSS	Mean ± standard deviation	assignment to intervention (the 'intention-to-treat' effect)	NA	1	Some concerns	Low	Low	Low	Some concerns	Some concerns
Zhou 2021	MY	Zhou 2021	Chin J Convalescent Med，May 2021，Vol.30，No.5	RIPostC+Routine treatment	Routine treatment	NIHSS,FIB	Mean ± standard deviation	assignment to intervention (the 'intention-to-treat' effect)	NA	1	Some concerns	Low	Low	Low	Some concerns	Some concerns
Li 2021	MY	Li 2021	１０．３９６９／ｊ．ｉｓｓｎ．１００９－０１２６．２０２１．０７．０１５	RIPostC+Routine treatment	Routine treatment	NIHSS,BI	Mean ± standard deviation	assignment to intervention (the 'intention-to-treat' effect)	NA	1	Some concerns	Low	Low	Low	Some concerns	Some concerns
Dai 2022	MY	Dai 2022	沈阳医学院硕士学位论文	RIPostC+Routine treatment	Routine treatment	NIHSS,mRS	Mean ± standard deviation	assignment to intervention (the 'intention-to-treat' effect)	NA	1	Some concerns	Low	Low	Low	Some concerns	Some concerns
Wu 2022	MY	Wu 2022	沈阳医学院硕士学位论文	RIPostC+Routine treatment	Routine treatment	NIHSS,mRS,IL-6	Mean ± standard deviation	assignment to intervention (the 'intention-to-treat' effect)	NA	1	Some concerns	Low	Low	Low	Some concerns	Some concerns
Wang 2022	MY	Wang 2022	沈阳医学院硕士学位论文	RIPostC+Routine treatment	Routine treatment	NIHSS,mRS	Mean ± standard deviation	assignment to intervention (the 'intention-to-treat' effect)	NA	1	Some concerns	Low	Low	Low	Some concerns	Some concerns
Qu 2022	MY	Qu 2022	Vol. 33 No. 8 Journal of Aerospace Medicine Aug 2022	RIPostC+Routine treatment	Routine treatment	NIHSS,mRS	Mean ± standard deviation	assignment to intervention (the 'intention-to-treat' effect)	NA	1	Some concerns	Low	Low	Low	Some concerns	Some concerns
Sun 2022	MY	Sun 2022	10.15932/j.0253-9713.2022.12.004	rt-PA+RIPostC+Routine treatment	rt-PA+Routine treatment	NIHSS,mRS,BI	Mean ± standard deviation	assignment to intervention (the 'intention-to-treat' effect)	NA	1	Some concerns	Low	Low	Low	Some concerns	Some concerns
Feng 2022	MY	Feng 2022	10.12114/j.issn.1008-5971.2022.00.314	RIPostC+Routine treatment	Routine treatment	NIHSS,CRP,IL-6,BDNF,TNF-α	Mean ± standard deviation	assignment to intervention (the 'intention-to-treat' effect)	NA	1	Some concerns	Low	Low	Some concerns	Some concerns	Some concerns
Guo 2023	MY	Guo 2023	１０． １９５２８ ／ ｊ． ｉｓｓｎ． １００３ － ３５４８． ２０２３． ０６． ０１０	rt-PA+RIPostC+Routine treatment	rt-PA+Routine treatment	NIHSS	Mean ± standard deviation	assignment to intervention (the 'intention-to-treat' effect)	NA	1	Some concerns	Low	Low	Low	Some concerns	Some concerns
Zhao 2023	MY	Zhao 2023	10.12114/j.issn.1008-5971.2023.00.211	RIPostC+Routine treatment	Routine treatment	NIHSS,mRS,BI	Mean ± standard deviation	assignment to intervention (the 'intention-to-treat' effect)	NA	1	Some concerns	Low	Low	Low	Some concerns	Some concerns
Peng 2014	MY	Peng 2014	10.13517/j.cnki.ccm.2014.04.005	RIPostC+Routine treatment	Routine treatment	NIHSS,BI	Mean ± standard deviation	assignment to intervention (the 'intention-to-treat' effect)	NA	1	Some concerns	Low	Low	Low	Some concerns	Some concerns
Meng 2016	MY	Meng 2016	10． 3969 /j． issn． 1671 － 4695． 2016． 09． 006	RIPostC+Routine treatment	Routine treatment	NIHSS	Mean ± standard deviation	assignment to intervention (the 'intention-to-treat' effect)	NA	1	Some concerns	Low	Low	Low	Some concerns	Some concerns
Shi 2017	MY	Shi 2017	10.19845/j.cnki.zfysjjbzz.2017.05.011	RIPostC+Routine treatment	Routine treatment	NIHSS,mRS	Mean ± standard deviation	assignment to intervention (the 'intention-to-treat' effect)	NA	1	Some concerns	Low	Low	Low	Some concerns	Some concerns
Wang 2012	MY	Wang 2012	10.19845/j.cnki.zfysjjbzz.2012.05.014	RIPostC+Routine treatment	Routine treatment	NIHSS,CRP,FIB,D-D	Mean ± standard deviation	assignment to intervention (the 'intention-to-treat' effect)	NA	1	Some concerns	Low	Low	Low	Some concerns	Some concerns
Tian 2020	MY	Tian 2020	10.16282/j.cnki.cn11-9336/r.2020.15.054	RIPostC+Routine treatment	Routine treatment	NIHSS,BDNF	Mean ± standard deviation	assignment to intervention (the 'intention-to-treat' effect)	NA	1	Some concerns	Low	Low	Low	Some concerns	Some concerns
Wlh 2012	MY	Wlh 2012	黑龙江医药科学 2012年10月第35卷第5期	RIPostC+Routine treatment	Routine treatment	NIHSS,BDNF	Mean ± standard deviation	assignment to intervention (the 'intention-to-treat' effect)	NA	1	Some concerns	Low	Low	Low	Some concerns	Some concerns
Wu 2019	MY	Wu 2019	10．19296 /j．cnki．1008－2409．2019－03－001	RIPostC+Routine treatment	Routine treatment	NIHSS	Mean ± standard deviation	assignment to intervention (the 'intention-to-treat' effect)	NA	1	Some concerns	Low	Low	Low	Some concerns	Some concerns
Zhang 2015	MY	Zhang 2015	10. 3969 /j. issn. 1005-9202. 2015. 22. 039	RIPostC+Routine treatment	Routine treatment	NIHSS,FIB,D-D,CRP	Mean ± standard deviation	assignment to intervention (the 'intention-to-treat' effect)	NA	1	Some concerns	Low	Low	Low	Some concerns	Some concerns
Zhao 2021	MY	Zhao 2021	Cardio-Cerebrovasc Dis Prev Treat,June 2021,Vol.21,No.3	RIPostC+Routine treatment	Routine treatment	NIHSS,BI	Mean ± standard deviation	assignment to intervention (the 'intention-to-treat' effect)	NA	1	Some concerns	Low	Low	Low	Some concerns	Some concerns

## Sheet: Figures
Studies with intention-to-treat	Unique ID	Study ID	Experimental	Comparator	Outcome	Weight	Randomization process	Deviations from intended interventions	Missing outcome data	Measurement of the outcome	Selection of the reported result	Overall					Studies with pre-protocol	Unique ID	Study ID	Experimental	Comparator	Outcome	Weight	Randomization process	Deviations from intended interventions	Missing outcome data	Measurement of the outcome	Selection of the reported result	Overall
	Chen 2016	Chen 2016	RIpostC+Routine treatment	Routine treatment	NIHSS	1									Low risk
	Fan 2017	Fan 2017	RIPostC+Routine treatment	Routine treatment	NIHSS, BI	1									Some concerns
	Huang 2016	Huang 2016	RIPostC+Routine treatment	Routine treatment	NIHSS,mRS	1									High risk
	Yao 2022	Yao 2022	RIPostC+Routine treatment	Routine treatment	NIHSS,mRS,BI	1
	Liu 2016	Liu 2016	RIPostC+Routine treatment	Routine treatment	NIHSS	1
	Jiang 2016	Jiang 2016	RIPostC+Routine treatment	Routine treatment	NIHSS,CRP	1
	Zhou 2018	Zhou 2018	RIPostC+Routine treatment	Routine treatment	NIHSS,CRP,TNF-α,IL-6	1
	Kuang 2019	Kuang 2019	RIPostC+Routine treatment	Routine treatment	NIHSS,BI	1
	Fang 2020	Fang 2020	RIPostC+Routine treatment	Routine treatment	NIHSS,D-D	1
	Mai 2020	Mai 2020	RIPostC+Routine treatment	Routine treatment	NIHSS,mRS,BI	1
	Zhang 2020	Zhang 2020	RIPostC+Routine treatment	Routine treatment	NHSS	1
	Liu 2020	Liu 2020	RIPostC+Routine treatment	Routine treatment	NIHSS	1
	Li 2020	Li 2020	RIPostC+Routine treatment	Routine treatment	NIHSS,BI,FIB	1
	Lww 2020	Lww 2020	RIPostC+Routine treatment	Routine treatment	NIHSS,mRS,IL-6	1
	Chen 2020	Chen 2020	rt-PA+RIPostC+Routine treatment	rt-PA+Routine treatment	NIHSS,BI,CRP,FIB,IL-6,D-D	1
	Lin 2020	Lin 2020	RIPostC+Routine treatment	Routine treatment	NIHSS,mRS	1
	Wu 2021	Wu 2021	RIPostC+Routine treatment	Routine treatment	NIHSS	1
	Liu 2021	Liu 2021	RIPostC+Routine treatment	Routine treatment	NIHSS,mRS,BI	1
	Chen 2021	Chen 2021	RIPostC+Routine treatment	Routine treatment	NIHSS	1
	Zhou 2021	Zhou 2021	RIPostC+Routine treatment	Routine treatment	NIHSS,FIB	1
	Li 2021	Li 2021	RIPostC+Routine treatment	Routine treatment	NIHSS,BI	1
	Dai 2022	Dai 2022	RIPostC+Routine treatment	Routine treatment	NIHSS,mRS	1
	Wu 2022	Wu 2022	RIPostC+Routine treatment	Routine treatment	NIHSS,mRS,IL-6	1
	Wang 2022	Wang 2022	RIPostC+Routine treatment	Routine treatment	NIHSS,mRS	1
	Qu 2022	Qu 2022	RIPostC+Routine treatment	Routine treatment	NIHSS,mRS	1
	Sun 2022	Sun 2022	rt-PA+RIPostC+Routine treatment	rt-PA+Routine treatment	NIHSS,mRS,BI	1
	Feng 2022	Feng 2022	RIPostC+Routine treatment	Routine treatment	NIHSS,CRP,IL-6,BDNF,TNF-α	1
	Guo 2023	Guo 2023	rt-PA+RIPostC+Routine treatment	rt-PA+Routine treatment	NIHSS	1
	Zhao 2023	Zhao 2023	RIPostC+Routine treatment	Routine treatment	NIHSS,mRS,BI	1
	Peng 2014	Peng 2014	RIPostC+Routine treatment	Routine treatment	NIHSS,BI	1
	Meng 2016	Meng 2016	RIPostC+Routine treatment	Routine treatment	NIHSS	1
	Shi 2017	Shi 2017	RIPostC+Routine treatment	Routine treatment	NIHSS,mRS	1
	Wang 2012	Wang 2012	RIPostC+Routine treatment	Routine treatment	NIHSS,CRP,FIB,D-D	1
	Tian 2020	Tian 2020	RIPostC+Routine treatment	Routine treatment	NIHSS,BDNF	1
	Wlh 2012	Wlh 2012	RIPostC+Routine treatment	Routine treatment	NIHSS,BDNF	1
	Wu 2019	Wu 2019	RIPostC+Routine treatment	Routine treatment	NIHSS	1
	Zhang 2015	Zhang 2015	RIPostC+Routine treatment	Routine treatment	NIHSS,FIB,D-D,CRP	1
	Zhao 2021	Zhao 2021	RIPostC+Routine treatment	Routine treatment	NIHSS,BI	1

## Sheet: Print (ITT)
Unique ID	Chen 2016	Study ID	Chen 2016	Assessor	MY
Ref or Label	CHINA MODERN DOCTOR Vol. 54 No. 9 March 2016	Aim	assignment to intervention (the 'intention-to-treat' effect)
Experimental	RIpostC+Routine treatment	Comparator	Routine treatment	Source	Journal article(s) with results of the trial
Outcome	NIHSS	Results	Mean ± standard deviation	Weight	1
Domain	Signalling question			Response	Comments
Bias arising from the randomization process	1.1 Was the allocation sequence random?			NI	将我院 2015 年 3 月 1 日～7 月 31 日收治的急性脑梗死患者 72 例纳入本研究， 随机分为两组。A 组（药物治疗组）36 例，其中男 22 例，女 14 例；年龄 41～76 岁，平均（61.78±8.63）岁；体重 56～85 kg，平均体重（64.75±10.23）kg；发病至就诊时间 6～12 h，平均就诊时间（8.38±1.42）h。 B 组（药物治疗加后适应治疗组）36 例，其 中 男 23 例，女 13 例；年 龄 43～75 岁，平 均（61.55±8.53）岁；体重 55～86 kg，平均（64.47±10.12）kg；发病至就诊时间 5～12 h，平均就诊时间（8.40±1.38）h。
	1.2 Was the allocation sequence concealed until participants were enrolled and assigned to interventions?			NI
	1.3 Did baseline differences between intervention groups suggest a problem with the randomization process?			N	两组在性别、年龄、体重、发病至就诊时间方面，差异无统计学意义（P>0.05），具有可比性。治疗前两组患者 NIHSS 评分比较差异无统计学_x000D_ 意义（P>0.05），
	Risk of bias judgement			Some concerns
Bias due to deviations from intended interventions	2.1.Were participants aware of their assigned intervention during the trial?			Y	Participants underwent different procedures that cannot be blinded
	2.2.Were carers and people delivering the interventions aware of participants' assigned intervention during the trial?			Y
	2.3. If Y/PY/NI to 2.1 or 2.2: Were there deviations from the intended intervention that arose because of the experimental context?			NI
	2.4 If Y/PY to 2.3: Were these deviations likely to have affected the outcome?			NA
	2.5. If Y/PY/NI to 2.4: Were these deviations from intended intervention balanced between groups?			NA
	2.6 Was an appropriate analysis used to estimate the effect of assignment to intervention?			Y
	2.7 If N/PN/NI to 2.6: Was there potential for a substantial impact (on the result) of the failure to analyse participants in the group to which they were randomized?			NA
	Risk of bias judgement			Some concerns
Bias due to missing outcome data	3.1 Were data for this outcome available for all, or nearly all, participants randomized?			Y	两组患者均有36个数据产出
	3.2 If N/PN/NI to 3.1: Is there evidence that result was not biased by missing outcome data?			NA
	3.3 If N/PN to 3.2: Could missingness in the outcome depend on its true value?			NA
	3.4 If Y/PY/NI to 3.3: Is it likely that missingness in the outcome depended on its true value?			NA
	Risk of bias judgement			Low
Bias in measurement of the outcome	4.1 Was the method of measuring the outcome inappropriate?			N	NIHSS评分是目前国际通用的一种神经功能缺损评价量表，包括对被试者意识水平、眼球活动、视野、肢体肌力和感觉、肢体共济、语言功能、认知执行和注意力等方面的测试，能客观反映神经功能缺损的程度
	4.2 Could measurement or ascertainment of the outcome have differed between intervention groups?			N	使用了同一个量表，同样的数据统计方式
	4.3 Were outcome assessors aware of the intervention received by study participants?			Y
	4.4 If Y/PY/NI to 4.3: Could assessment of the outcome have been influenced by knowledge of intervention received?			N
	4.5 If Y/PY/NI to 4.4: Is it likely that assessment of the outcome was influenced by knowledge of intervention received?			NA
	Risk of bias judgement			Low
Bias in selection of the reported result	5.1 Were the data that produced this result analysed in accordance with a pre-specified analysis plan that was finalized before unblinded outcome data were available for analysis?			NI	分 别 在 治 疗 前 及 治 疗 14 d 后 对 两 组 患 者 进 行NIHSS 评分
	5.2 ... multiple eligible outcome measurements (e.g. scales, definitions, time points) within the outcome domain?			N	分 别 在 治 疗 前 及 治 疗 14 d 后 对 两 组 患 者 进 行_x000D_ NIHSS 评分
	5.3 ... multiple eligible analyses of the data?			N	分 别 在 治 疗 前 及 治 疗 14 d 后 对 两 组 患 者 进 行_x000D_ NIHSS 评分
	Risk of bias judgement			Some concerns
Overall bias	Risk of bias judgement			Some concerns
Unique ID	Fan 2017	Study ID	Fan 2017	Assessor	MY
Ref or Label	Chin J Diffic and Compl Cas, November 2017, Vol. 16 No.11	Aim	assignment to intervention (the 'intention-to-treat' effect)
Experimental	RIPostC+Routine treatment	Comparator	Routine treatment	Source	Journal article(s) with results of the trial
Outcome	NIHSS, BI	Results	Mean ± standard deviation	Weight	1
Domain	Signalling question			Response	Comments
Bias arising from the randomization process	1.1 Was the allocation sequence random?			Y	随 机 数 字 表 法 分 为 ＲＩ ＰＣ 组 和 对 照 组
	1.2 Was the allocation sequence concealed until participants were enrolled and assigned to interventions?			NI
	1.3 Did baseline differences between intervention groups suggest a problem with the randomization process?			N	２ 组 患 者在性别 、 年龄分布 、 吸 烟 史 、 饮 酒 史 、 慢 性 病 分_x000D_ 布 （ 冠心病 、 高 血 压 病 、 高 脂 血 症 和 糖 尿 病 ） 和 溶 栓 后_x000D_ 颅 内 出 血方面 比较 差异 均 无统计学 意 义 （ Ｐ ＞ ０ ． ０ ５ ） 。_x000D_ 具有 可 比 性
	Risk of bias judgement			Some concerns
Bias due to deviations from intended interventions	2.1.Were participants aware of their assigned intervention during the trial?			Y	Participants underwent different procedures that cannot be blinded
	2.2.Were carers and people delivering the interventions aware of participants' assigned intervention during the trial?			Y
	2.3. If Y/PY/NI to 2.1 or 2.2: Were there deviations from the intended intervention that arose because of the experimental context?			NI
	2.4 If Y/PY to 2.3: Were these deviations likely to have affected the outcome?			NA
	2.5. If Y/PY/NI to 2.4: Were these deviations from intended intervention balanced between groups?			NA
	2.6 Was an appropriate analysis used to estimate the effect of assignment to intervention?			Y
	2.7 If N/PN/NI to 2.6: Was there potential for a substantial impact (on the result) of the failure to analyse participants in the group to which they were randomized?			NA
	Risk of bias judgement			Some concerns
Bias due to missing outcome data	3.1 Were data for this outcome available for all, or nearly all, participants randomized?			Y	Both groups reported 32 data points
	3.2 If N/PN/NI to 3.1: Is there evidence that result was not biased by missing outcome data?			NA
	3.3 If N/PN to 3.2: Could missingness in the outcome depend on its true value?			NA
	3.4 If Y/PY/NI to 3.3: Is it likely that missingness in the outcome depended on its true value?			NA
	Risk of bias judgement			Low
Bias in measurement of the outcome	4.1 Was the method of measuring the outcome inappropriate?			N	The two outcome measures measured are both in the form of scales
	4.2 Could measurement or ascertainment of the outcome have differed between intervention groups?			N	Both groups used the same measurement method
	4.3 Were outcome assessors aware of the intervention received by study participants?			PY	Participants underwent different procedures that cannot be blinded
	4.4 If Y/PY/NI to 4.3: Could assessment of the outcome have been influenced by knowledge of intervention received?			N
	4.5 If Y/PY/NI to 4.4: Is it likely that assessment of the outcome was influenced by knowledge of intervention received?			NA
	Risk of bias judgement			Low
Bias in selection of the reported result	5.1 Were the data that produced this result analysed in accordance with a pre-specified analysis plan that was finalized before unblinded outcome data were available for analysis?			NI
	5.2 ... multiple eligible outcome measurements (e.g. scales, definitions, time points) within the outcome domain?			N
	5.3 ... multiple eligible analyses of the data?			N
	Risk of bias judgement			Some concerns
Overall bias	Risk of bias judgement			Some concerns
Unique ID	Huang 2016	Study ID	Huang 2016	Assessor	MY
Ref or Label	10. 3969 /j. issn. 1007 － 9572. 2016. 23. 005	Aim	assignment to intervention (the 'intention-to-treat' effect)
Experimental	RIPostC+Routine treatment	Comparator	Routine treatment	Source	Journal article(s) with results of the trial
Outcome	NIHSS,mRS	Results	Mean ± standard deviation	Weight	1
Domain	Signalling question			Response	Comments
Bias arising from the randomization process	1.1 Was the allocation sequence random?			Y	采用随机数字表法将患者分为两组: 对照组 80 例，予以常规药物治疗及正规康复训练; 治疗组80 例，予以常规药物治疗、正规康复训练及上肢远程缺血后适应治疗。
	1.2 Was the allocation sequence concealed until participants were enrolled and assigned to interventions?			NI
	1.3 Did baseline differences between intervention groups suggest a problem with the randomization process?			N	两组患者性别、年龄、高血压、高脂血症、冠心病、糖尿病检出率比较，差异均无统计学意义 ( P ＞ 0. 05，见表 1) 。
	Risk of bias judgement			Some concerns
Bias due to deviations from intended interventions	2.1.Were participants aware of their assigned intervention during the trial?			Y	Participants underwent different procedures that cannot be blinded
	2.2.Were carers and people delivering the interventions aware of participants' assigned intervention during the trial?			Y
	2.3. If Y/PY/NI to 2.1 or 2.2: Were there deviations from the intended intervention that arose because of the experimental context?			PN	The number of patients in both groups is consistent and there is no mention of any patient having objections to the treatment plan
	2.4 If Y/PY to 2.3: Were these deviations likely to have affected the outcome?			NA
	2.5. If Y/PY/NI to 2.4: Were these deviations from intended intervention balanced between groups?			NA
	2.6 Was an appropriate analysis used to estimate the effect of assignment to intervention?			PY
	2.7 If N/PN/NI to 2.6: Was there potential for a substantial impact (on the result) of the failure to analyse participants in the group to which they were randomized?			NA
	Risk of bias judgement			Low
Bias due to missing outcome data	3.1 Were data for this outcome available for all, or nearly all, participants randomized?			Y	There are no midway dropouts
	3.2 If N/PN/NI to 3.1: Is there evidence that result was not biased by missing outcome data?			NA
	3.3 If N/PN to 3.2: Could missingness in the outcome depend on its true value?			NA
	3.4 If Y/PY/NI to 3.3: Is it likely that missingness in the outcome depended on its true value?			NA
	Risk of bias judgement			Low
Bias in measurement of the outcome	4.1 Was the method of measuring the outcome inappropriate?			N	NIHSS, mRS is an internationally recognized scale
	4.2 Could measurement or ascertainment of the outcome have differed between intervention groups?			N
	4.3 Were outcome assessors aware of the intervention received by study participants?			PY	Participants underwent different procedures that cannot be blinded
	4.4 If Y/PY/NI to 4.3: Could assessment of the outcome have been influenced by knowledge of intervention received?			N	NIHSS, mRS is an internationally recognized scale
	4.5 If Y/PY/NI to 4.4: Is it likely that assessment of the outcome was influenced by knowledge of intervention received?			NA
	Risk of bias judgement			Low
Bias in selection of the reported result	5.1 Were the data that produced this result analysed in accordance with a pre-specified analysis plan that was finalized before unblinded outcome data were available for analysis?			Y	The measured indicators are all pre planned
	5.2 ... multiple eligible outcome measurements (e.g. scales, definitions, time points) within the outcome domain?			N
	5.3 ... multiple eligible analyses of the data?			N
	Risk of bias judgement			Low
Overall bias	Risk of bias judgement			Some concerns
Unique ID	Yao 2022	Study ID	Yao 2022	Assessor	MY
Ref or Label	１０．３９６９ ／ ｊ．ｉｓｓｎ．１００６－６２３３．２０２２．０３．０１４	Aim	assignment to intervention (the 'intention-to-treat' effect)
Experimental	RIPostC+Routine treatment	Comparator	Routine treatment	Source	Journal article(s) with results of the trial
Outcome	NIHSS,mRS,BI	Results	Mean ± standard deviation	Weight	1
Domain	Signalling question			Response	Comments
Bias arising from the randomization process	1.1 Was the allocation sequence random?			NI	简单随机法分为试验组和对照组，各 ７５ 例。
	1.2 Was the allocation sequence concealed until participants were enrolled and assigned to interventions?			NI
	1.3 Did baseline differences between intervention groups suggest a problem with the randomization process?			N	两组患者一般资料均衡可比（Ｐ＞０．０５）
	Risk of bias judgement			Some concerns
Bias due to deviations from intended interventions	2.1.Were participants aware of their assigned intervention during the trial?			Y	Participants underwent different procedures that cannot be blinded
	2.2.Were carers and people delivering the interventions aware of participants' assigned intervention during the trial?			Y
	2.3. If Y/PY/NI to 2.1 or 2.2: Were there deviations from the intended intervention that arose because of the experimental context?			NI
	2.4 If Y/PY to 2.3: Were these deviations likely to have affected the outcome?			NA
	2.5. If Y/PY/NI to 2.4: Were these deviations from intended intervention balanced between groups?			NA
	2.6 Was an appropriate analysis used to estimate the effect of assignment to intervention?			NI
	2.7 If N/PN/NI to 2.6: Was there potential for a substantial impact (on the result) of the failure to analyse participants in the group to which they were randomized?			N
	Risk of bias judgement			Some concerns
Bias due to missing outcome data	3.1 Were data for this outcome available for all, or nearly all, participants randomized?			Y	All participants reported outcome measures
	3.2 If N/PN/NI to 3.1: Is there evidence that result was not biased by missing outcome data?			NA
	3.3 If N/PN to 3.2: Could missingness in the outcome depend on its true value?			NA
	3.4 If Y/PY/NI to 3.3: Is it likely that missingness in the outcome depended on its true value?			NA
	Risk of bias judgement			Low
Bias in measurement of the outcome	4.1 Was the method of measuring the outcome inappropriate?			N	The NIHSS, mRS, BI are internationally recognized scales
	4.2 Could measurement or ascertainment of the outcome have differed between intervention groups?			N
	4.3 Were outcome assessors aware of the intervention received by study participants?			PY
	4.4 If Y/PY/NI to 4.3: Could assessment of the outcome have been influenced by knowledge of intervention received?			PN
	4.5 If Y/PY/NI to 4.4: Is it likely that assessment of the outcome was influenced by knowledge of intervention received?			NA
	Risk of bias judgement			Low
Bias in selection of the reported result	5.1 Were the data that produced this result analysed in accordance with a pre-specified analysis plan that was finalized before unblinded outcome data were available for analysis?			NI
	5.2 ... multiple eligible outcome measurements (e.g. scales, definitions, time points) within the outcome domain?			N	Both groups were measured using the same outcome measures at the same time point
	5.3 ... multiple eligible analyses of the data?			N	Both groups were measured using the same outcome measures at the same time point
	Risk of bias judgement			Some concerns
Overall bias	Risk of bias judgement			Some concerns
Unique ID	Liu 2016	Study ID	Liu 2016	Assessor	MY
Ref or Label	ＣＨＩＮＡ ＨＥＡＬＴＨ ＣＡＲＥ ＆ ＮＵＴＲＩＴＩＯＮ	Aim	assignment to intervention (the 'intention-to-treat' effect)
Experimental	RIPostC+Routine treatment	Comparator	Routine treatment	Source	Journal article(s) with results of the trial
Outcome	NIHSS	Results	Mean ± standard deviation	Weight	1
Domain	Signalling question			Response	Comments
Bias arising from the randomization process	1.1 Was the allocation sequence random?			NI	随机按照平均分配原则分为观察组和对照组
	1.2 Was the allocation sequence concealed until participants were enrolled and assigned to interventions?			NI
	1.3 Did baseline differences between intervention groups suggest a problem with the randomization process?			N	２ 组各项基本资料比较，无显著性差异（Ｐ ＞０．０５）。
	Risk of bias judgement			Some concerns
Bias due to deviations from intended interventions	2.1.Were participants aware of their assigned intervention during the trial?			Y	Participants underwent different procedures that cannot be blinded
	2.2.Were carers and people delivering the interventions aware of participants' assigned intervention during the trial?			Y
	2.3. If Y/PY/NI to 2.1 or 2.2: Were there deviations from the intended intervention that arose because of the experimental context?			PN
	2.4 If Y/PY to 2.3: Were these deviations likely to have affected the outcome?			NA
	2.5. If Y/PY/NI to 2.4: Were these deviations from intended intervention balanced between groups?			NA
	2.6 Was an appropriate analysis used to estimate the effect of assignment to intervention?			PY
	2.7 If N/PN/NI to 2.6: Was there potential for a substantial impact (on the result) of the failure to analyse participants in the group to which they were randomized?			NA
	Risk of bias judgement			Low
Bias due to missing outcome data	3.1 Were data for this outcome available for all, or nearly all, participants randomized?			Y	Both groups were measured using the same outcome measures at the same time point
	3.2 If N/PN/NI to 3.1: Is there evidence that result was not biased by missing outcome data?			NA
	3.3 If N/PN to 3.2: Could missingness in the outcome depend on its true value?			NA
	3.4 If Y/PY/NI to 3.3: Is it likely that missingness in the outcome depended on its true value?			NA
	Risk of bias judgement			Low
Bias in measurement of the outcome	4.1 Was the method of measuring the outcome inappropriate?			N	The NIHSS is internationally recognized scale
	4.2 Could measurement or ascertainment of the outcome have differed between intervention groups?			N	Both groups were measured using the same outcome measures at the same time point
	4.3 Were outcome assessors aware of the intervention received by study participants?			PY	Participants underwent different procedures that cannot be blinded
	4.4 If Y/PY/NI to 4.3: Could assessment of the outcome have been influenced by knowledge of intervention received?			PN
	4.5 If Y/PY/NI to 4.4: Is it likely that assessment of the outcome was influenced by knowledge of intervention received?			NA
	Risk of bias judgement			Low
Bias in selection of the reported result	5.1 Were the data that produced this result analysed in accordance with a pre-specified analysis plan that was finalized before unblinded outcome data were available for analysis?			NI
	5.2 ... multiple eligible outcome measurements (e.g. scales, definitions, time points) within the outcome domain?			N	Both groups were measured using the same outcome measures at the same time point
	5.3 ... multiple eligible analyses of the data?			N	Both groups were measured using the same outcome measures at the same time point
	Risk of bias judgement			Some concerns
Overall bias	Risk of bias judgement			Some concerns
Unique ID	Jiang 2016	Study ID	Jiang 2016	Assessor	MY
Ref or Label	10. 3969 /j. issn. 1005-9202. 2016. 04. 036	Aim	assignment to intervention (the 'intention-to-treat' effect)
Experimental	RIPostC+Routine treatment	Comparator	Routine treatment	Source	Journal article(s) with results of the trial
Outcome	NIHSS,CRP	Results	Mean ± standard deviation	Weight	1
Domain	Signalling question			Response	Comments
Bias arising from the randomization process	1.1 Was the allocation sequence random?			Y	选取 2012 年 3 月至 2014 年 12 月就诊的急性脑梗死患者 82 例，按数字表法随机分为观察组、对照组
	1.2 Was the allocation sequence concealed until participants were enrolled and assigned to interventions?			NI
	1.3 Did baseline differences between intervention groups suggest a problem with the randomization process?			N	两组患者年龄〔观察组( 64. 82 ± 8. 55) 岁; 对照组( 65. 31 ± 7. 36)_x000D_ 岁〕、性别( 观察组男 22 例，女 19 例; 对照组男 25 例，女 16例) 、糖尿病( 观察组6 例，对照组 8 例) 、高血压( 观察组 24 例，对照组19 例) 等方面均无统计学意义( P ＞ 0. 05) 。
	Risk of bias judgement			Some concerns
Bias due to deviations from intended interventions	2.1.Were participants aware of their assigned intervention during the trial?			Y	Participants underwent different procedures that cannot be blinded
	2.2.Were carers and people delivering the interventions aware of participants' assigned intervention during the trial?			Y
	2.3. If Y/PY/NI to 2.1 or 2.2: Were there deviations from the intended intervention that arose because of the experimental context?			PN	The same basic treatment method only adds RIPostC, a non pharmacological treatment method, which has little impact on patient selectivity
	2.4 If Y/PY to 2.3: Were these deviations likely to have affected the outcome?			NA
	2.5. If Y/PY/NI to 2.4: Were these deviations from intended intervention balanced between groups?			NA
	2.6 Was an appropriate analysis used to estimate the effect of assignment to intervention?			PY
	2.7 If N/PN/NI to 2.6: Was there potential for a substantial impact (on the result) of the failure to analyse participants in the group to which they were randomized?			NA
	Risk of bias judgement			Low
Bias due to missing outcome data	3.1 Were data for this outcome available for all, or nearly all, participants randomized?			Y	All measurement indicators are internationally recognized objective indicators, rather than subjective judgments by researchers.
	3.2 If N/PN/NI to 3.1: Is there evidence that result was not biased by missing outcome data?			NA
	3.3 If N/PN to 3.2: Could missingness in the outcome depend on its true value?			NA
	3.4 If Y/PY/NI to 3.3: Is it likely that missingness in the outcome depended on its true value?			NA
	Risk of bias judgement			Low
Bias in measurement of the outcome	4.1 Was the method of measuring the outcome inappropriate?			N	Both groups were measured using the same outcome measures at the same time point
	4.2 Could measurement or ascertainment of the outcome have differed between intervention groups?			N	Both groups were measured using the same outcome measures at the same time point
	4.3 Were outcome assessors aware of the intervention received by study participants?			PY	Participants underwent different procedures that cannot be blinded
	4.4 If Y/PY/NI to 4.3: Could assessment of the outcome have been influenced by knowledge of intervention received?			N
	4.5 If Y/PY/NI to 4.4: Is it likely that assessment of the outcome was influenced by knowledge of intervention received?			NA
	Risk of bias judgement			Low
Bias in selection of the reported result	5.1 Were the data that produced this result analysed in accordance with a pre-specified analysis plan that was finalized before unblinded outcome data were available for analysis?			NI
	5.2 ... multiple eligible outcome measurements (e.g. scales, definitions, time points) within the outcome domain?			N
	5.3 ... multiple eligible analyses of the data?			N
	Risk of bias judgement			Some concerns
Overall bias	Risk of bias judgement			Some concerns
Unique ID	Zhou 2018	Study ID	Zhou 2018	Assessor	MY
Ref or Label	10． 3969 /j． issn． 1007-0478． 2018． 02． 005	Aim	assignment to intervention (the 'intention-to-treat' effect)
Experimental	RIPostC+Routine treatment	Comparator	Routine treatment	Source	Journal article(s) with results of the trial
Outcome	NIHSS,CRP,TNF-α,IL-6	Results	Mean ± standard deviation	Weight	1
Domain	Signalling question			Response	Comments
Bias arising from the randomization process	1.1 Was the allocation sequence random?			NI	按照 1∶ 1的比例随机将患者分为肢体 ＲIPC 组 144例，对照组 127 例，
	1.2 Was the allocation sequence concealed until participants were enrolled and assigned to interventions?			NI
	1.3 Did baseline differences between intervention groups suggest a problem with the randomization process?			N	2 组患者的年龄、性_x000D_ 别，NIHSS 评分、既往史、吸烟史无明显差异( P ＞_x000D_ 0． 05) ( 表 1) 。
	Risk of bias judgement			Some concerns
Bias due to deviations from intended interventions	2.1.Were participants aware of their assigned intervention during the trial?			Y	Participants underwent different procedures that cannot be blinded
	2.2.Were carers and people delivering the interventions aware of participants' assigned intervention during the trial?			Y
	2.3. If Y/PY/NI to 2.1 or 2.2: Were there deviations from the intended intervention that arose because of the experimental context?			PN
	2.4 If Y/PY to 2.3: Were these deviations likely to have affected the outcome?			NA
	2.5. If Y/PY/NI to 2.4: Were these deviations from intended intervention balanced between groups?			NA
	2.6 Was an appropriate analysis used to estimate the effect of assignment to intervention?			Y	All measurement indicators are internationally recognized objective indicators, rather than subjective judgments by researchers.
	2.7 If N/PN/NI to 2.6: Was there potential for a substantial impact (on the result) of the failure to analyse participants in the group to which they were randomized?			NA
	Risk of bias judgement			Low
Bias due to missing outcome data	3.1 Were data for this outcome available for all, or nearly all, participants randomized?			Y	All participants reported outcome measures
	3.2 If N/PN/NI to 3.1: Is there evidence that result was not biased by missing outcome data?			NA
	3.3 If N/PN to 3.2: Could missingness in the outcome depend on its true value?			NA
	3.4 If Y/PY/NI to 3.3: Is it likely that missingness in the outcome depended on its true value?			NA
	Risk of bias judgement			Low
Bias in measurement of the outcome	4.1 Was the method of measuring the outcome inappropriate?			N	All measurement indicators are internationally recognized objective indicators, rather than subjective judgments by researchers.
	4.2 Could measurement or ascertainment of the outcome have differed between intervention groups?			N	All measurement indicators are internationally recognized objective indicators, rather than subjective judgments by researchers.
	4.3 Were outcome assessors aware of the intervention received by study participants?			PY	Participants underwent different procedures that cannot be blinded
	4.4 If Y/PY/NI to 4.3: Could assessment of the outcome have been influenced by knowledge of intervention received?			N	All measurement indicators are internationally recognized objective indicators, rather than subjective judgments by researchers.
	4.5 If Y/PY/NI to 4.4: Is it likely that assessment of the outcome was influenced by knowledge of intervention received?			NA
	Risk of bias judgement			Low
Bias in selection of the reported result	5.1 Were the data that produced this result analysed in accordance with a pre-specified analysis plan that was finalized before unblinded outcome data were available for analysis?			NI
	5.2 ... multiple eligible outcome measurements (e.g. scales, definitions, time points) within the outcome domain?			N
	5.3 ... multiple eligible analyses of the data?			N
	Risk of bias judgement			Some concerns
Overall bias	Risk of bias judgement			Some concerns
Unique ID	Kuang 2019	Study ID	Kuang 2019	Assessor	MY
Ref or Label	The Journal of Practical Medicine 2019 Vol.35 No.14	Aim	assignment to intervention (the 'intention-to-treat' effect)
Experimental	RIPostC+Routine treatment	Comparator	Routine treatment	Source	Journal article(s) with results of the trial
Outcome	NIHSS,BI	Results	Mean ± standard deviation	Weight	1
Domain	Signalling question			Response	Comments
Bias arising from the randomization process	1.1 Was the allocation sequence random?			NI	本研究共纳入2016年7月至2017年12 月间广东三九脑科医院神经内科收治的急性缺血性脑卒中患者 61 例，随机分为治疗组（31 例）和对照组（30 例）
	1.2 Was the allocation sequence concealed until participants were enrolled and assigned to interventions?			NI
	1.3 Did baseline differences between intervention groups suggest a problem with the randomization process?			N	治疗组与对照组患者治疗前的 NIHSS 评分和Barthel指数差异均无统计学意义（P = 0.744、0.741），见表 1
	Risk of bias judgement			Some concerns
Bias due to deviations from intended interventions	2.1.Were participants aware of their assigned intervention during the trial?			Y	Participants underwent different procedures that cannot be blinded
	2.2.Were carers and people delivering the interventions aware of participants' assigned intervention during the trial?			Y
	2.3. If Y/PY/NI to 2.1 or 2.2: Were there deviations from the intended intervention that arose because of the experimental context?			N	The same basic treatment method only adds RIPostC, a non pharmacological treatment method, which has little impact on patient selectivity
	2.4 If Y/PY to 2.3: Were these deviations likely to have affected the outcome?			NA
	2.5. If Y/PY/NI to 2.4: Were these deviations from intended intervention balanced between groups?			NA
	2.6 Was an appropriate analysis used to estimate the effect of assignment to intervention?			Y
	2.7 If N/PN/NI to 2.6: Was there potential for a substantial impact (on the result) of the failure to analyse participants in the group to which they were randomized?			NA
	Risk of bias judgement			Low
Bias due to missing outcome data	3.1 Were data for this outcome available for all, or nearly all, participants randomized?			Y	All participants reported outcome measures
	3.2 If N/PN/NI to 3.1: Is there evidence that result was not biased by missing outcome data?			NA
	3.3 If N/PN to 3.2: Could missingness in the outcome depend on its true value?			NA
	3.4 If Y/PY/NI to 3.3: Is it likely that missingness in the outcome depended on its true value?			NA
	Risk of bias judgement			Low
Bias in measurement of the outcome	4.1 Was the method of measuring the outcome inappropriate?			N	All measurement indicators are internationally recognized objective indicators, rather than subjective judgments by researchers.
	4.2 Could measurement or ascertainment of the outcome have differed between intervention groups?			N	All measurement indicators are internationally recognized objective indicators, rather than subjective judgments by researchers.
	4.3 Were outcome assessors aware of the intervention received by study participants?			PY	Participants underwent different procedures that cannot be blinded
	4.4 If Y/PY/NI to 4.3: Could assessment of the outcome have been influenced by knowledge of intervention received?			PN	All measurement indicators are internationally recognized objective indicators, rather than subjective judgments by researchers.
	4.5 If Y/PY/NI to 4.4: Is it likely that assessment of the outcome was influenced by knowledge of intervention received?			NA
	Risk of bias judgement			Low
Bias in selection of the reported result	5.1 Were the data that produced this result analysed in accordance with a pre-specified analysis plan that was finalized before unblinded outcome data were available for analysis?			NI
	5.2 ... multiple eligible outcome measurements (e.g. scales, definitions, time points) within the outcome domain?			N	Both groups were measured using the same outcome measures at the same time point
	5.3 ... multiple eligible analyses of the data?			N	Both groups were measured using the same outcome measures at the same time point
	Risk of bias judgement			Some concerns
Overall bias	Risk of bias judgement			Some concerns
Unique ID	Fang 2020	Study ID	Fang 2020	Assessor	MY
Ref or Label	安徽卫生职业技术学院学报 2020 年 19 卷第 1 期	Aim	assignment to intervention (the 'intention-to-treat' effect)
Experimental	RIPostC+Routine treatment	Comparator	Routine treatment	Source	Journal article(s) with results of the trial
Outcome	NIHSS,D-D	Results	Mean ± standard deviation	Weight	1
Domain	Signalling question			Response	Comments
Bias arising from the randomization process	1.1 Was the allocation sequence random?			NI	随机化（根据患者的入院时间顺序）将受试者分为实验组与对照组
	1.2 Was the allocation sequence concealed until participants were enrolled and assigned to interventions?			NI
	1.3 Did baseline differences between intervention groups suggest a problem with the randomization process?			N	两组患者治疗前NIHSS评分比较，差异无统计学意义（P＞ 0.05），说明治疗前两组患者NIHSS评分基线一致，可以进行下一步实验
	Risk of bias judgement			Some concerns
Bias due to deviations from intended interventions	2.1.Were participants aware of their assigned intervention during the trial?			Y	Participants underwent different procedures that cannot be blinded
	2.2.Were carers and people delivering the interventions aware of participants' assigned intervention during the trial?			Y
	2.3. If Y/PY/NI to 2.1 or 2.2: Were there deviations from the intended intervention that arose because of the experimental context?			PN	The same basic treatment method only adds RIPostC, a non pharmacological treatment method, which has little impact on patient selectivity
	2.4 If Y/PY to 2.3: Were these deviations likely to have affected the outcome?			NA
	2.5. If Y/PY/NI to 2.4: Were these deviations from intended intervention balanced between groups?			NA
	2.6 Was an appropriate analysis used to estimate the effect of assignment to intervention?			Y	All measurement indicators are internationally recognized objective indicators, rather than subjective judgments by researchers.
	2.7 If N/PN/NI to 2.6: Was there potential for a substantial impact (on the result) of the failure to analyse participants in the group to which they were randomized?			NA
	Risk of bias judgement			Low
Bias due to missing outcome data	3.1 Were data for this outcome available for all, or nearly all, participants randomized?			Y	All participants reported outcome measures
	3.2 If N/PN/NI to 3.1: Is there evidence that result was not biased by missing outcome data?			NA
	3.3 If N/PN to 3.2: Could missingness in the outcome depend on its true value?			NA
	3.4 If Y/PY/NI to 3.3: Is it likely that missingness in the outcome depended on its true value?			NA
	Risk of bias judgement			Low
Bias in measurement of the outcome	4.1 Was the method of measuring the outcome inappropriate?			N
	4.2 Could measurement or ascertainment of the outcome have differed between intervention groups?			N
	4.3 Were outcome assessors aware of the intervention received by study participants?			PY	Participants underwent different procedures that cannot be blinded
	4.4 If Y/PY/NI to 4.3: Could assessment of the outcome have been influenced by knowledge of intervention received?			NI
	4.5 If Y/PY/NI to 4.4: Is it likely that assessment of the outcome was influenced by knowledge of intervention received?			NI
	Risk of bias judgement			High
Bias in selection of the reported result	5.1 Were the data that produced this result analysed in accordance with a pre-specified analysis plan that was finalized before unblinded outcome data were available for analysis?			NI
	5.2 ... multiple eligible outcome measurements (e.g. scales, definitions, time points) within the outcome domain?			N	Both groups were measured using the same outcome measures at the same time point
	5.3 ... multiple eligible analyses of the data?			N	Both groups were measured using the same outcome measures at the same time point
	Risk of bias judgement			Low
Overall bias	Risk of bias judgement			High
Unique ID	Mai 2020	Study ID	Mai 2020	Assessor	MY
Ref or Label	新疆医科大学硕士学位论文	Aim	assignment to intervention (the 'intention-to-treat' effect)
Experimental	RIPostC+Routine treatment	Comparator	Routine treatment	Source	Journal article(s) with results of the trial
Outcome	NIHSS,mRS,BI	Results	Mean ± standard deviation	Weight	1
Domain	Signalling question			Response	Comments
Bias arising from the randomization process	1.1 Was the allocation sequence random?			Y	60 例患者按随机数字表法分成 RIPostC 组和对照组，每个组 30 例
	1.2 Was the allocation sequence concealed until participants were enrolled and assigned to interventions?			NI
	1.3 Did baseline differences between intervention groups suggest a problem with the randomization process?			N	两组患者的年龄、性别、BMI、高血压病史、糖尿病病史、冠心病病史、高血脂病史、吸烟史、TOAST 分型、OSCP 分型、梗死侧别、入院时 NIHSS、mRS、 BI 评分进行比较，差异无统计学意义(P＞0.05)。
	Risk of bias judgement			Some concerns
Bias due to deviations from intended interventions	2.1.Were participants aware of their assigned intervention during the trial?			Y	Participants underwent different procedures that cannot be blinded
	2.2.Were carers and people delivering the interventions aware of participants' assigned intervention during the trial?			Y
	2.3. If Y/PY/NI to 2.1 or 2.2: Were there deviations from the intended intervention that arose because of the experimental context?			PN	The same basic treatment method only adds RIPostC, a non pharmacological treatment method, which has little impact on patient selectivity
	2.4 If Y/PY to 2.3: Were these deviations likely to have affected the outcome?			NA
	2.5. If Y/PY/NI to 2.4: Were these deviations from intended intervention balanced between groups?			NA
	2.6 Was an appropriate analysis used to estimate the effect of assignment to intervention?			PY	The same basic treatment method only adds RIPostC, a non pharmacological treatment method, which has little impact on patient selectivity
	2.7 If N/PN/NI to 2.6: Was there potential for a substantial impact (on the result) of the failure to analyse participants in the group to which they were randomized?			NA
	Risk of bias judgement			Low
Bias due to missing outcome data	3.1 Were data for this outcome available for all, or nearly all, participants randomized?			Y	All participants reported outcome measures
	3.2 If N/PN/NI to 3.1: Is there evidence that result was not biased by missing outcome data?			NA
	3.3 If N/PN to 3.2: Could missingness in the outcome depend on its true value?			NA
	3.4 If Y/PY/NI to 3.3: Is it likely that missingness in the outcome depended on its true value?			NA
	Risk of bias judgement			Low
Bias in measurement of the outcome	4.1 Was the method of measuring the outcome inappropriate?			N	All measurement indicators are internationally recognized objective indicators, rather than subjective judgments by researchers.
	4.2 Could measurement or ascertainment of the outcome have differed between intervention groups?			N	All measurement indicators are internationally recognized objective indicators, rather than subjective judgments by researchers.
	4.3 Were outcome assessors aware of the intervention received by study participants?			PY	Participants underwent different procedures that cannot be blinded
	4.4 If Y/PY/NI to 4.3: Could assessment of the outcome have been influenced by knowledge of intervention received?			PN
	4.5 If Y/PY/NI to 4.4: Is it likely that assessment of the outcome was influenced by knowledge of intervention received?			NA
	Risk of bias judgement			Low
Bias in selection of the reported result	5.1 Were the data that produced this result analysed in accordance with a pre-specified analysis plan that was finalized before unblinded outcome data were available for analysis?			NI
	5.2 ... multiple eligible outcome measurements (e.g. scales, definitions, time points) within the outcome domain?			N	Both groups were measured using the same outcome measures at the same time point
	5.3 ... multiple eligible analyses of the data?			N	Both groups were measured using the same outcome measures at the same time point
	Risk of bias judgement			Some concerns
Overall bias	Risk of bias judgement			Some concerns
Unique ID	Zhang 2020	Study ID	Zhang 2020	Assessor	MY
Ref or Label	Medical Equipment，March. 2020，Vol. 33，No. 6	Aim	assignment to intervention (the 'intention-to-treat' effect)
Experimental	RIPostC+Routine treatment	Comparator	Routine treatment	Source	Journal article(s) with results of the trial
Outcome	NHSS	Results	Mean ± standard deviation	Weight	1
Domain	Signalling question			Response	Comments
Bias arising from the randomization process	1.1 Was the allocation sequence random?			NI	选取 2017 年 2 月至 2018 年 8 月在我院接受缺血性脑卒中治疗的 120 例患者作为研究对象，按照随机对照原则分为对照组和试验组，每组 60 例
	1.2 Was the allocation sequence concealed until participants were enrolled and assigned to interventions?			NI
	1.3 Did baseline differences between intervention groups suggest a problem with the randomization process?			N	两组性别、年龄、病程等一般资料比较，差异无统_x000D_ 计学意义 ( P ＞ 0. 05) ，具有可比性。
	Risk of bias judgement			Some concerns
Bias due to deviations from intended interventions	2.1.Were participants aware of their assigned intervention during the trial?			Y	Participants underwent different procedures that cannot be blinded
	2.2.Were carers and people delivering the interventions aware of participants' assigned intervention during the trial?			Y
	2.3. If Y/PY/NI to 2.1 or 2.2: Were there deviations from the intended intervention that arose because of the experimental context?			PN	All measurement indicators are internationally recognized objective indicators, rather than subjective judgments by researchers.
	2.4 If Y/PY to 2.3: Were these deviations likely to have affected the outcome?			NA
	2.5. If Y/PY/NI to 2.4: Were these deviations from intended intervention balanced between groups?			NA
	2.6 Was an appropriate analysis used to estimate the effect of assignment to intervention?			Y
	2.7 If N/PN/NI to 2.6: Was there potential for a substantial impact (on the result) of the failure to analyse participants in the group to which they were randomized?			NA
	Risk of bias judgement			Low
Bias due to missing outcome data	3.1 Were data for this outcome available for all, or nearly all, participants randomized?			Y	All participants reported outcome measures
	3.2 If N/PN/NI to 3.1: Is there evidence that result was not biased by missing outcome data?			NA
	3.3 If N/PN to 3.2: Could missingness in the outcome depend on its true value?			NA
	3.4 If Y/PY/NI to 3.3: Is it likely that missingness in the outcome depended on its true value?			NA
	Risk of bias judgement			Low
Bias in measurement of the outcome	4.1 Was the method of measuring the outcome inappropriate?			N	All measurement indicators are internationally recognized objective indicators, rather than subjective judgments by researchers.
	4.2 Could measurement or ascertainment of the outcome have differed between intervention groups?			N	All measurement indicators are internationally recognized objective indicators, rather than subjective judgments by researchers.
	4.3 Were outcome assessors aware of the intervention received by study participants?			PY	Participants underwent different procedures that cannot be blinded
	4.4 If Y/PY/NI to 4.3: Could assessment of the outcome have been influenced by knowledge of intervention received?			PN
	4.5 If Y/PY/NI to 4.4: Is it likely that assessment of the outcome was influenced by knowledge of intervention received?			NA
	Risk of bias judgement			Low
Bias in selection of the reported result	5.1 Were the data that produced this result analysed in accordance with a pre-specified analysis plan that was finalized before unblinded outcome data were available for analysis?			NI
	5.2 ... multiple eligible outcome measurements (e.g. scales, definitions, time points) within the outcome domain?			N	Both groups were measured using the same outcome measures at the same time point
	5.3 ... multiple eligible analyses of the data?			N	Both groups were measured using the same outcome measures at the same time point
	Risk of bias judgement			Some concerns
Overall bias	Risk of bias judgement			Some concerns
Unique ID	Liu 2020	Study ID	Liu 2020	Assessor	MY
Ref or Label	中国当代医药 2020 年 5 月第 27 卷第 13 期	Aim	assignment to intervention (the 'intention-to-treat' effect)
Experimental	RIPostC+Routine treatment	Comparator	Routine treatment	Source	Journal article(s) with results of the trial
Outcome	NIHSS	Results	Mean ± standard deviation	Weight	1
Domain	Signalling question			Response	Comments
Bias arising from the randomization process	1.1 Was the allocation sequence random?			NI	选取 2015 年 1 月~2016 年 1 月我院收治的 104例脑梗死患者作为研究对象，采用电脑随机法将其划分为观察组与对照组，每组各 52 例
	1.2 Was the allocation sequence concealed until participants were enrolled and assigned to interventions?			NI
	1.3 Did baseline differences between intervention groups suggest a problem with the randomization process?			N
	Risk of bias judgement			Some concerns
Bias due to deviations from intended interventions	2.1.Were participants aware of their assigned intervention during the trial?			Y	Participants underwent different procedures that cannot be blinded
	2.2.Were carers and people delivering the interventions aware of participants' assigned intervention during the trial?			Y
	2.3. If Y/PY/NI to 2.1 or 2.2: Were there deviations from the intended intervention that arose because of the experimental context?			N	All measurement indicators are internationally recognized objective indicators, rather than subjective judgments by researchers.
	2.4 If Y/PY to 2.3: Were these deviations likely to have affected the outcome?			NA
	2.5. If Y/PY/NI to 2.4: Were these deviations from intended intervention balanced between groups?			NA
	2.6 Was an appropriate analysis used to estimate the effect of assignment to intervention?			PY
	2.7 If N/PN/NI to 2.6: Was there potential for a substantial impact (on the result) of the failure to analyse participants in the group to which they were randomized?			NA
	Risk of bias judgement			Low
Bias due to missing outcome data	3.1 Were data for this outcome available for all, or nearly all, participants randomized?			Y	All participants reported outcome measures
	3.2 If N/PN/NI to 3.1: Is there evidence that result was not biased by missing outcome data?			NA
	3.3 If N/PN to 3.2: Could missingness in the outcome depend on its true value?			NA
	3.4 If Y/PY/NI to 3.3: Is it likely that missingness in the outcome depended on its true value?			NA
	Risk of bias judgement			Low
Bias in measurement of the outcome	4.1 Was the method of measuring the outcome inappropriate?			N	All measurement indicators are internationally recognized objective indicators, rather than subjective judgments by researchers.
	4.2 Could measurement or ascertainment of the outcome have differed between intervention groups?			N	All measurement indicators are internationally recognized objective indicators, rather than subjective judgments by researchers.
	4.3 Were outcome assessors aware of the intervention received by study participants?			PY	Participants underwent different procedures that cannot be blinded
	4.4 If Y/PY/NI to 4.3: Could assessment of the outcome have been influenced by knowledge of intervention received?			PN	All measurement indicators are internationally recognized objective indicators, rather than subjective judgments by researchers.
	4.5 If Y/PY/NI to 4.4: Is it likely that assessment of the outcome was influenced by knowledge of intervention received?			NA
	Risk of bias judgement			Low
Bias in selection of the reported result	5.1 Were the data that produced this result analysed in accordance with a pre-specified analysis plan that was finalized before unblinded outcome data were available for analysis?			NI
	5.2 ... multiple eligible outcome measurements (e.g. scales, definitions, time points) within the outcome domain?			N	Both groups were measured using the same outcome measures at the same time point
	5.3 ... multiple eligible analyses of the data?			N	Both groups were measured using the same outcome measures at the same time point
	Risk of bias judgement			Some concerns
Overall bias	Risk of bias judgement			Some concerns
Unique ID	Li 2020	Study ID	Li 2020	Assessor	MY
Ref or Label	华北理工大学硕士学位论文	Aim	assignment to intervention (the 'intention-to-treat' effect)
Experimental	RIPostC+Routine treatment	Comparator	Routine treatment	Source	Journal article(s) with results of the trial
Outcome	NIHSS,BI,FIB	Results	Mean ± standard deviation	Weight	1
Domain	Signalling question			Response	Comments
Bias arising from the randomization process	1.1 Was the allocation sequence random?			Y	采用分层随机法分组，首先将所有入选的研究对象按性别、年龄（≤60岁或＞60 岁）、病情严重程度（NIHSS 评分 5～10 分或 NIHSS 评分 11～15 分）进行分层产生不同区组，再分别将各区组内的研究对象随机分配到干预组或对照组
	1.2 Was the allocation sequence concealed until participants were enrolled and assigned to interventions?			NI
	1.3 Did baseline differences between intervention groups suggest a problem with the randomization process?			N	患者在年龄、性别、BMI，颈动脉粥样硬化，既往糖尿病、冠心病病史和吸烟饮酒史方面比较，差异均无统计学意义（P＞0.05）
	Risk of bias judgement			Some concerns
Bias due to deviations from intended interventions	2.1.Were participants aware of their assigned intervention during the trial?			Y	Participants underwent different procedures that cannot be blinded
	2.2.Were carers and people delivering the interventions aware of participants' assigned intervention during the trial?			Y
	2.3. If Y/PY/NI to 2.1 or 2.2: Were there deviations from the intended intervention that arose because of the experimental context?			N	The same basic treatment method only adds RIPostC, a non pharmacological treatment method, which has little impact on patient selectivity
	2.4 If Y/PY to 2.3: Were these deviations likely to have affected the outcome?			NA
	2.5. If Y/PY/NI to 2.4: Were these deviations from intended intervention balanced between groups?			NA
	2.6 Was an appropriate analysis used to estimate the effect of assignment to intervention?			PY
	2.7 If N/PN/NI to 2.6: Was there potential for a substantial impact (on the result) of the failure to analyse participants in the group to which they were randomized?			NA
	Risk of bias judgement			Low
Bias due to missing outcome data	3.1 Were data for this outcome available for all, or nearly all, participants randomized?			PN
	3.2 If N/PN/NI to 3.1: Is there evidence that result was not biased by missing outcome data?			PN	本研究最初共纳入患者266 例，排除 9 例心源性栓塞患者，退出 18 例（其中 15 例失访，3 例因不能耐受而退出干预组），最终入选 239 例，其中干预组 119 例，对照组 120 例。
	3.3 If N/PN to 3.2: Could missingness in the outcome depend on its true value?			PN
	3.4 If Y/PY/NI to 3.3: Is it likely that missingness in the outcome depended on its true value?			NA
	Risk of bias judgement			Low
Bias in measurement of the outcome	4.1 Was the method of measuring the outcome inappropriate?			N	All measurement indicators are internationally recognized objective indicators, rather than subjective judgments by researchers.
	4.2 Could measurement or ascertainment of the outcome have differed between intervention groups?			N	All measurement indicators are internationally recognized objective indicators, rather than subjective judgments by researchers.
	4.3 Were outcome assessors aware of the intervention received by study participants?			PY	Participants underwent different procedures that cannot be blinded
	4.4 If Y/PY/NI to 4.3: Could assessment of the outcome have been influenced by knowledge of intervention received?			PN	All measurement indicators are internationally recognized objective indicators, rather than subjective judgments by researchers.
	4.5 If Y/PY/NI to 4.4: Is it likely that assessment of the outcome was influenced by knowledge of intervention received?			NA
	Risk of bias judgement			Low
Bias in selection of the reported result	5.1 Were the data that produced this result analysed in accordance with a pre-specified analysis plan that was finalized before unblinded outcome data were available for analysis?			NI
	5.2 ... multiple eligible outcome measurements (e.g. scales, definitions, time points) within the outcome domain?			N	Both groups were measured using the same outcome measures at the same time point
	5.3 ... multiple eligible analyses of the data?			N
	Risk of bias judgement			Some concerns
Overall bias	Risk of bias judgement			Some concerns
Unique ID	Lww 2020	Study ID	Lww 2020	Assessor	MY
Ref or Label	长春中医药大学 2020 届硕士学位论文	Aim	assignment to intervention (the 'intention-to-treat' effect)
Experimental	RIPostC+Routine treatment	Comparator	Routine treatment	Source	Journal article(s) with results of the trial
Outcome	NIHSS,mRS,IL-6	Results	Mean ± standard deviation	Weight	1
Domain	Signalling question			Response	Comments
Bias arising from the randomization process	1.1 Was the allocation sequence random?			Y	将符合入组及排除标准的患者随机分为RIPC组及对照组（采用随机抽签的方法）。
	1.2 Was the allocation sequence concealed until participants were enrolled and assigned to interventions?			NI
	1.3 Did baseline differences between intervention groups suggest a problem with the randomization process?			N	入组时患者的年龄（P=0.316）、性别（P=0.672）、高血压（P=0.813）、糖尿病（P=0.941）、吸烟（P=0.343）、饮酒（P=0.782）、血脂（P=0.412）、血糖（P=0.061）、血同型半胱氨酸（P=0.094）等一般临床资料无明显统计学意义。
	Risk of bias judgement			Some concerns
Bias due to deviations from intended interventions	2.1.Were participants aware of their assigned intervention during the trial?			Y	Participants underwent different procedures that cannot be blinded
	2.2.Were carers and people delivering the interventions aware of participants' assigned intervention during the trial?			Y
	2.3. If Y/PY/NI to 2.1 or 2.2: Were there deviations from the intended intervention that arose because of the experimental context?			PY	The same basic treatment method only adds RIPostC, a non pharmacological treatment method, which has little impact on patient selectivity
	2.4 If Y/PY to 2.3: Were these deviations likely to have affected the outcome?			N	All measurement indicators are internationally recognized objective indicators, rather than subjective judgments by researchers.
	2.5. If Y/PY/NI to 2.4: Were these deviations from intended intervention balanced between groups?			NA
	2.6 Was an appropriate analysis used to estimate the effect of assignment to intervention?			Y
	2.7 If N/PN/NI to 2.6: Was there potential for a substantial impact (on the result) of the failure to analyse participants in the group to which they were randomized?			NA
	Risk of bias judgement			Some concerns
Bias due to missing outcome data	3.1 Were data for this outcome available for all, or nearly all, participants randomized?			Y	All participants reported outcome measures
	3.2 If N/PN/NI to 3.1: Is there evidence that result was not biased by missing outcome data?			NA
	3.3 If N/PN to 3.2: Could missingness in the outcome depend on its true value?			NA
	3.4 If Y/PY/NI to 3.3: Is it likely that missingness in the outcome depended on its true value?			NA
	Risk of bias judgement			Low
Bias in measurement of the outcome	4.1 Was the method of measuring the outcome inappropriate?			N	All measurement indicators are internationally recognized objective indicators, rather than subjective judgments by researchers.
	4.2 Could measurement or ascertainment of the outcome have differed between intervention groups?			N	All measurement indicators are internationally recognized objective indicators, rather than subjective judgments by researchers.
	4.3 Were outcome assessors aware of the intervention received by study participants?			PY	Participants underwent different procedures that cannot be blinded
	4.4 If Y/PY/NI to 4.3: Could assessment of the outcome have been influenced by knowledge of intervention received?			PN	All measurement indicators are internationally recognized objective indicators, rather than subjective judgments by researchers.
	4.5 If Y/PY/NI to 4.4: Is it likely that assessment of the outcome was influenced by knowledge of intervention received?			NA
	Risk of bias judgement			Low
Bias in selection of the reported result	5.1 Were the data that produced this result analysed in accordance with a pre-specified analysis plan that was finalized before unblinded outcome data were available for analysis?			NI
	5.2 ... multiple eligible outcome measurements (e.g. scales, definitions, time points) within the outcome domain?			N	Both groups were measured using the same outcome measures at the same time point
	5.3 ... multiple eligible analyses of the data?			N	Both groups were measured using the same outcome measures at the same time point
	Risk of bias judgement			Some concerns
Overall bias	Risk of bias judgement			Some concerns
Unique ID	Chen 2020	Study ID	Chen 2020	Assessor	MY
Ref or Label	10. 3969/ j. issn. 0253-9802. 2020. 11. 005	Aim	assignment to intervention (the 'intention-to-treat' effect)
Experimental	rt-PA+RIPostC+Routine treatment	Comparator	rt-PA+Routine treatment	Source	Journal article(s) with results of the trial
Outcome	NIHSS,BI,CRP,FIB,IL-6,D-D	Results	Mean ± standard deviation	Weight	1
Domain	Signalling question			Response	Comments
Bias arising from the randomization process	1.1 Was the allocation sequence random?			NI
	1.2 Was the allocation sequence concealed until participants were enrolled and assigned to interventions?			NI
	1.3 Did baseline differences between intervention groups suggest a problem with the randomization process?			N	术前 2 组 NIHSS 评分及 Barthel 评分比较差异均无统计学意义,
	Risk of bias judgement			Some concerns
Bias due to deviations from intended interventions	2.1.Were participants aware of their assigned intervention during the trial?			Y	Participants underwent different procedures that cannot be blinded
	2.2.Were carers and people delivering the interventions aware of participants' assigned intervention during the trial?			Y
	2.3. If Y/PY/NI to 2.1 or 2.2: Were there deviations from the intended intervention that arose because of the experimental context?			PN	The same basic treatment method only adds RIPostC, a non pharmacological treatment method, which has little impact on patient selectivity
	2.4 If Y/PY to 2.3: Were these deviations likely to have affected the outcome?			NA
	2.5. If Y/PY/NI to 2.4: Were these deviations from intended intervention balanced between groups?			NA
	2.6 Was an appropriate analysis used to estimate the effect of assignment to intervention?			PY	All measurement indicators are internationally recognized objective indicators, rather than subjective judgments by researchers.
	2.7 If N/PN/NI to 2.6: Was there potential for a substantial impact (on the result) of the failure to analyse participants in the group to which they were randomized?			NA
	Risk of bias judgement			Low
Bias due to missing outcome data	3.1 Were data for this outcome available for all, or nearly all, participants randomized?			Y	All participants reported outcome measures
	3.2 If N/PN/NI to 3.1: Is there evidence that result was not biased by missing outcome data?			NA
	3.3 If N/PN to 3.2: Could missingness in the outcome depend on its true value?			NA
	3.4 If Y/PY/NI to 3.3: Is it likely that missingness in the outcome depended on its true value?			NA
	Risk of bias judgement			Low
Bias in measurement of the outcome	4.1 Was the method of measuring the outcome inappropriate?			N	All measurement indicators are internationally recognized objective indicators, rather than subjective judgments by researchers.
	4.2 Could measurement or ascertainment of the outcome have differed between intervention groups?			N	All measurement indicators are internationally recognized objective indicators, rather than subjective judgments by researchers.
	4.3 Were outcome assessors aware of the intervention received by study participants?			PY	Participants underwent different procedures that cannot be blinded
	4.4 If Y/PY/NI to 4.3: Could assessment of the outcome have been influenced by knowledge of intervention received?			N	All measurement indicators are internationally recognized objective indicators, rather than subjective judgments by researchers.
	4.5 If Y/PY/NI to 4.4: Is it likely that assessment of the outcome was influenced by knowledge of intervention received?			NA
	Risk of bias judgement			Low
Bias in selection of the reported result	5.1 Were the data that produced this result analysed in accordance with a pre-specified analysis plan that was finalized before unblinded outcome data were available for analysis?			NI
	5.2 ... multiple eligible outcome measurements (e.g. scales, definitions, time points) within the outcome domain?			N	Both groups were measured using the same outcome measures at the same time point
	5.3 ... multiple eligible analyses of the data?			N	Both groups were measured using the same outcome measures at the same time point
	Risk of bias judgement			Some concerns
Overall bias	Risk of bias judgement			Some concerns
Unique ID	Lin 2020	Study ID	Lin 2020	Assessor	MY
Ref or Label	10.15912/j.cnki.gocm.2020.31.009	Aim	assignment to intervention (the 'intention-to-treat' effect)
Experimental	RIPostC+Routine treatment	Comparator	Routine treatment	Source	Journal article(s) with results of the trial
Outcome	NIHSS,mRS	Results	Mean ± standard deviation	Weight	1
Domain	Signalling question			Response	Comments
Bias arising from the randomization process	1.1 Was the allocation sequence random?			Y	采用随机数字表法分为远隔缺血预适应训练组（试验组，n=40例）和对照组（40例）
	1.2 Was the allocation sequence concealed until participants were enrolled and assigned to interventions?			NI
	1.3 Did baseline differences between intervention groups suggest a problem with the randomization process?			N	两组患者一般资料比较，差异无统计学意义（P＞0.05），具有可比性。
	Risk of bias judgement			Some concerns
Bias due to deviations from intended interventions	2.1.Were participants aware of their assigned intervention during the trial?			Y	Participants underwent different procedures that cannot be blinded
	2.2.Were carers and people delivering the interventions aware of participants' assigned intervention during the trial?			Y
	2.3. If Y/PY/NI to 2.1 or 2.2: Were there deviations from the intended intervention that arose because of the experimental context?			N	The same basic treatment method only adds RIPostC, a non pharmacological treatment method, which has little impact on patient selectivity
	2.4 If Y/PY to 2.3: Were these deviations likely to have affected the outcome?			NA
	2.5. If Y/PY/NI to 2.4: Were these deviations from intended intervention balanced between groups?			NA
	2.6 Was an appropriate analysis used to estimate the effect of assignment to intervention?			Y	All measurement indicators are internationally recognized objective indicators, rather than subjective judgments by researchers.
	2.7 If N/PN/NI to 2.6: Was there potential for a substantial impact (on the result) of the failure to analyse participants in the group to which they were randomized?			NA
	Risk of bias judgement			Low
Bias due to missing outcome data	3.1 Were data for this outcome available for all, or nearly all, participants randomized?			Y	All participants reported outcome measures
	3.2 If N/PN/NI to 3.1: Is there evidence that result was not biased by missing outcome data?			NA
	3.3 If N/PN to 3.2: Could missingness in the outcome depend on its true value?			NA
	3.4 If Y/PY/NI to 3.3: Is it likely that missingness in the outcome depended on its true value?			NA
	Risk of bias judgement			Low
Bias in measurement of the outcome	4.1 Was the method of measuring the outcome inappropriate?			N	All measurement indicators are internationally recognized objective indicators, rather than subjective judgments by researchers.
	4.2 Could measurement or ascertainment of the outcome have differed between intervention groups?			N	All measurement indicators are internationally recognized objective indicators, rather than subjective judgments by researchers.
	4.3 Were outcome assessors aware of the intervention received by study participants?			PY	Participants underwent different procedures that cannot be blinded
	4.4 If Y/PY/NI to 4.3: Could assessment of the outcome have been influenced by knowledge of intervention received?			PN	All measurement indicators are internationally recognized objective indicators, rather than subjective judgments by researchers.
	4.5 If Y/PY/NI to 4.4: Is it likely that assessment of the outcome was influenced by knowledge of intervention received?			NA
	Risk of bias judgement			Low
Bias in selection of the reported result	5.1 Were the data that produced this result analysed in accordance with a pre-specified analysis plan that was finalized before unblinded outcome data were available for analysis?			NI
	5.2 ... multiple eligible outcome measurements (e.g. scales, definitions, time points) within the outcome domain?			N	Both groups were measured using the same outcome measures at the same time point
	5.3 ... multiple eligible analyses of the data?			N	Both groups were measured using the same outcome measures at the same time point
	Risk of bias judgement			Some concerns
Overall bias	Risk of bias judgement			Some concerns
Unique ID	Wu 2021	Study ID	Wu 2021	Assessor	MY
Ref or Label	沈阳医学院硕士学位论文	Aim	assignment to intervention (the 'intention-to-treat' effect)
Experimental	RIPostC+Routine treatment	Comparator	Routine treatment	Source	Journal article(s) with results of the trial
Outcome	NIHSS	Results	Mean ± standard deviation	Weight	1
Domain	Signalling question			Response	Comments
Bias arising from the randomization process	1.1 Was the allocation sequence random?			Y	100 例就诊于沈阳医学院附属中心医院，发病时间 24h 之内的急性脑梗死患者，按照随机数字表法分组，实验组与对照组各 50 例。
	1.2 Was the allocation sequence concealed until participants were enrolled and assigned to interventions?			NI
	1.3 Did baseline differences between intervention groups suggest a problem with the randomization process?			N	通过卡方检验，两组患者性别无统计学差异（P>0.05）。通过 t 检验，两组_x000D_ 患者在年龄、治疗前 NIHSS 评分、血清 HIF-1α、Survivin 浓度，差异无统计学_x000D_ 意义（P>0.05）。
	Risk of bias judgement			Some concerns
Bias due to deviations from intended interventions	2.1.Were participants aware of their assigned intervention during the trial?			Y	Participants underwent different procedures that cannot be blinded
	2.2.Were carers and people delivering the interventions aware of participants' assigned intervention during the trial?			Y
	2.3. If Y/PY/NI to 2.1 or 2.2: Were there deviations from the intended intervention that arose because of the experimental context?			N	The same basic treatment method only adds RIPostC, a non pharmacological treatment method, which has little impact on patient selectivity
	2.4 If Y/PY to 2.3: Were these deviations likely to have affected the outcome?			NA
	2.5. If Y/PY/NI to 2.4: Were these deviations from intended intervention balanced between groups?			NA
	2.6 Was an appropriate analysis used to estimate the effect of assignment to intervention?			PY	All measurement indicators are internationally recognized objective indicators, rather than subjective judgments by researchers.
	2.7 If N/PN/NI to 2.6: Was there potential for a substantial impact (on the result) of the failure to analyse participants in the group to which they were randomized?			NA
	Risk of bias judgement			Low
Bias due to missing outcome data	3.1 Were data for this outcome available for all, or nearly all, participants randomized?			Y	All participants reported outcome measures
	3.2 If N/PN/NI to 3.1: Is there evidence that result was not biased by missing outcome data?			NA
	3.3 If N/PN to 3.2: Could missingness in the outcome depend on its true value?			NA
	3.4 If Y/PY/NI to 3.3: Is it likely that missingness in the outcome depended on its true value?			NA
	Risk of bias judgement			Low
Bias in measurement of the outcome	4.1 Was the method of measuring the outcome inappropriate?			N	All measurement indicators are internationally recognized objective indicators, rather than subjective judgments by researchers.
	4.2 Could measurement or ascertainment of the outcome have differed between intervention groups?			N	All measurement indicators are internationally recognized objective indicators, rather than subjective judgments by researchers.
	4.3 Were outcome assessors aware of the intervention received by study participants?			PY	Participants underwent different procedures that cannot be blinded
	4.4 If Y/PY/NI to 4.3: Could assessment of the outcome have been influenced by knowledge of intervention received?			N	All measurement indicators are internationally recognized objective indicators, rather than subjective judgments by researchers.
	4.5 If Y/PY/NI to 4.4: Is it likely that assessment of the outcome was influenced by knowledge of intervention received?			NA
	Risk of bias judgement			Low
Bias in selection of the reported result	5.1 Were the data that produced this result analysed in accordance with a pre-specified analysis plan that was finalized before unblinded outcome data were available for analysis?			NI
	5.2 ... multiple eligible outcome measurements (e.g. scales, definitions, time points) within the outcome domain?			N	Both groups were measured using the same outcome measures at the same time point
	5.3 ... multiple eligible analyses of the data?			N	Both groups were measured using the same outcome measures at the same time point
	Risk of bias judgement			Some concerns
Overall bias	Risk of bias judgement			Some concerns
Unique ID	Liu 2021	Study ID	Liu 2021	Assessor	MY
Ref or Label	中国医科大学硕士学位论文	Aim	assignment to intervention (the 'intention-to-treat' effect)
Experimental	RIPostC+Routine treatment	Comparator	Routine treatment	Source	Journal article(s) with results of the trial
Outcome	NIHSS,mRS,BI	Results	Mean ± standard deviation	Weight	1
Domain	Signalling question			Response	Comments
Bias arising from the randomization process	1.1 Was the allocation sequence random?			NI	将符合入排标准的受试对象按照 1:1 的比例随机划分，分为实验组和对照组各 32 例
	1.2 Was the allocation sequence concealed until participants were enrolled and assigned to interventions?			NI
	1.3 Did baseline differences between intervention groups suggest a problem with the randomization process?			N	实验组与对照组的一般情况比较无明显统计学差异，见表 1。
	Risk of bias judgement			Some concerns
Bias due to deviations from intended interventions	2.1.Were participants aware of their assigned intervention during the trial?			Y	Participants underwent different procedures that cannot be blinded
	2.2.Were carers and people delivering the interventions aware of participants' assigned intervention during the trial?			Y
	2.3. If Y/PY/NI to 2.1 or 2.2: Were there deviations from the intended intervention that arose because of the experimental context?			PN	The same basic treatment method only adds RIPostC, a non pharmacological treatment method, which has little impact on patient selectivity
	2.4 If Y/PY to 2.3: Were these deviations likely to have affected the outcome?			NA
	2.5. If Y/PY/NI to 2.4: Were these deviations from intended intervention balanced between groups?			NA
	2.6 Was an appropriate analysis used to estimate the effect of assignment to intervention?			PY	All measurement indicators are internationally recognized objective indicators, rather than subjective judgments by researchers.
	2.7 If N/PN/NI to 2.6: Was there potential for a substantial impact (on the result) of the failure to analyse participants in the group to which they were randomized?			NA
	Risk of bias judgement			Low
Bias due to missing outcome data	3.1 Were data for this outcome available for all, or nearly all, participants randomized?			Y	All participants reported outcome measures
	3.2 If N/PN/NI to 3.1: Is there evidence that result was not biased by missing outcome data?			NA
	3.3 If N/PN to 3.2: Could missingness in the outcome depend on its true value?			NA
	3.4 If Y/PY/NI to 3.3: Is it likely that missingness in the outcome depended on its true value?			NA
	Risk of bias judgement			Low
Bias in measurement of the outcome	4.1 Was the method of measuring the outcome inappropriate?			N	All measurement indicators are internationally recognized objective indicators, rather than subjective judgments by researchers.
	4.2 Could measurement or ascertainment of the outcome have differed between intervention groups?			N	All measurement indicators are internationally recognized objective indicators, rather than subjective judgments by researchers.
	4.3 Were outcome assessors aware of the intervention received by study participants?			PY	Participants underwent different procedures that cannot be blinded
	4.4 If Y/PY/NI to 4.3: Could assessment of the outcome have been influenced by knowledge of intervention received?			PN	All measurement indicators are internationally recognized objective indicators, rather than subjective judgments by researchers.
	4.5 If Y/PY/NI to 4.4: Is it likely that assessment of the outcome was influenced by knowledge of intervention received?			NA
	Risk of bias judgement			Low
Bias in selection of the reported result	5.1 Were the data that produced this result analysed in accordance with a pre-specified analysis plan that was finalized before unblinded outcome data were available for analysis?			NI
	5.2 ... multiple eligible outcome measurements (e.g. scales, definitions, time points) within the outcome domain?			N	Both groups were measured using the same outcome measures at the same time point
	5.3 ... multiple eligible analyses of the data?			N	Both groups were measured using the same outcome measures at the same time point
	Risk of bias judgement			Some concerns
Overall bias	Risk of bias judgement			Some concerns
Unique ID	Chen 2021	Study ID	Chen 2021	Assessor	MY
Ref or Label	沈阳医学院硕士学位论文	Aim	assignment to intervention (the 'intention-to-treat' effect)
Experimental	RIPostC+Routine treatment	Comparator	Routine treatment	Source	Journal article(s) with results of the trial
Outcome	NIHSS	Results	Mean ± standard deviation	Weight	1
Domain	Signalling question			Response	Comments
Bias arising from the randomization process	1.1 Was the allocation sequence random?			Y	将患者按 照 随机数字表 法 分 为 对 照 组和 研究 组各 ５ ０ 例 。
	1.2 Was the allocation sequence concealed until participants were enrolled and assigned to interventions?			NI
	1.3 Did baseline differences between intervention groups suggest a problem with the randomization process?			N	两 组 患者 的一般社会情况不存在 统计 学 意 义
	Risk of bias judgement			Some concerns
Bias due to deviations from intended interventions	2.1.Were participants aware of their assigned intervention during the trial?			Y	Participants underwent different procedures that cannot be blinded
	2.2.Were carers and people delivering the interventions aware of participants' assigned intervention during the trial?			Y
	2.3. If Y/PY/NI to 2.1 or 2.2: Were there deviations from the intended intervention that arose because of the experimental context?			PN	The same basic treatment method only adds RIPostC, a non pharmacological treatment method, which has little impact on patient selectivity
	2.4 If Y/PY to 2.3: Were these deviations likely to have affected the outcome?			NA
	2.5. If Y/PY/NI to 2.4: Were these deviations from intended intervention balanced between groups?			NA
	2.6 Was an appropriate analysis used to estimate the effect of assignment to intervention?			PY	All measurement indicators are internationally recognized objective indicators, rather than subjective judgments by researchers.
	2.7 If N/PN/NI to 2.6: Was there potential for a substantial impact (on the result) of the failure to analyse participants in the group to which they were randomized?			NA
	Risk of bias judgement			Low
Bias due to missing outcome data	3.1 Were data for this outcome available for all, or nearly all, participants randomized?			Y	All participants reported outcome measures
	3.2 If N/PN/NI to 3.1: Is there evidence that result was not biased by missing outcome data?			NA
	3.3 If N/PN to 3.2: Could missingness in the outcome depend on its true value?			NA
	3.4 If Y/PY/NI to 3.3: Is it likely that missingness in the outcome depended on its true value?			NA
	Risk of bias judgement			Low
Bias in measurement of the outcome	4.1 Was the method of measuring the outcome inappropriate?			N	All measurement indicators are internationally recognized objective indicators, rather than subjective judgments by researchers.
	4.2 Could measurement or ascertainment of the outcome have differed between intervention groups?			N	All measurement indicators are internationally recognized objective indicators, rather than subjective judgments by researchers.
	4.3 Were outcome assessors aware of the intervention received by study participants?			PY	Participants underwent different procedures that cannot be blinded
	4.4 If Y/PY/NI to 4.3: Could assessment of the outcome have been influenced by knowledge of intervention received?			PN	All measurement indicators are internationally recognized objective indicators, rather than subjective judgments by researchers.
	4.5 If Y/PY/NI to 4.4: Is it likely that assessment of the outcome was influenced by knowledge of intervention received?			NA
	Risk of bias judgement			Low
Bias in selection of the reported result	5.1 Were the data that produced this result analysed in accordance with a pre-specified analysis plan that was finalized before unblinded outcome data were available for analysis?			NI
	5.2 ... multiple eligible outcome measurements (e.g. scales, definitions, time points) within the outcome domain?			N	Both groups were measured using the same outcome measures at the same time point
	5.3 ... multiple eligible analyses of the data?			N	Both groups were measured using the same outcome measures at the same time point
	Risk of bias judgement			Some concerns
Overall bias	Risk of bias judgement			Some concerns
Unique ID	Zhou 2021	Study ID	Zhou 2021	Assessor	MY
Ref or Label	Chin J Convalescent Med，May 2021，Vol.30，No.5	Aim	assignment to intervention (the 'intention-to-treat' effect)
Experimental	RIPostC+Routine treatment	Comparator	Routine treatment	Source	Journal article(s) with results of the trial
Outcome	NIHSS,FIB	Results	Mean ± standard deviation	Weight	1
Domain	Signalling question			Response	Comments
Bias arising from the randomization process	1.1 Was the allocation sequence random?			NI
	1.2 Was the allocation sequence concealed until participants were enrolled and assigned to interventions?			NI
	1.3 Did baseline differences between intervention groups suggest a problem with the randomization process?			N	治疗前，两组血浆黏度、纤维蛋白原、血小板聚集指数、NIHSS评分对比，差异无统计学意义(P＞0.05
	Risk of bias judgement			Some concerns
Bias due to deviations from intended interventions	2.1.Were participants aware of their assigned intervention during the trial?			Y	Participants underwent different procedures that cannot be blinded
	2.2.Were carers and people delivering the interventions aware of participants' assigned intervention during the trial?			Y
	2.3. If Y/PY/NI to 2.1 or 2.2: Were there deviations from the intended intervention that arose because of the experimental context?			PN	The same basic treatment method only adds RIPostC, a non pharmacological treatment method, which has little impact on patient selectivity
	2.4 If Y/PY to 2.3: Were these deviations likely to have affected the outcome?			NA
	2.5. If Y/PY/NI to 2.4: Were these deviations from intended intervention balanced between groups?			NA
	2.6 Was an appropriate analysis used to estimate the effect of assignment to intervention?			PY	All measurement indicators are internationally recognized objective indicators, rather than subjective judgments by researchers.
	2.7 If N/PN/NI to 2.6: Was there potential for a substantial impact (on the result) of the failure to analyse participants in the group to which they were randomized?			NA
	Risk of bias judgement			Low
Bias due to missing outcome data	3.1 Were data for this outcome available for all, or nearly all, participants randomized?			PY	All participants reported outcome measures
	3.2 If N/PN/NI to 3.1: Is there evidence that result was not biased by missing outcome data?			NA
	3.3 If N/PN to 3.2: Could missingness in the outcome depend on its true value?			NA
	3.4 If Y/PY/NI to 3.3: Is it likely that missingness in the outcome depended on its true value?			NA
	Risk of bias judgement			Low
Bias in measurement of the outcome	4.1 Was the method of measuring the outcome inappropriate?			N	All measurement indicators are internationally recognized objective indicators, rather than subjective judgments by researchers.
	4.2 Could measurement or ascertainment of the outcome have differed between intervention groups?			N	All measurement indicators are internationally recognized objective indicators, rather than subjective judgments by researchers.
	4.3 Were outcome assessors aware of the intervention received by study participants?			PY	Participants underwent different procedures that cannot be blinded
	4.4 If Y/PY/NI to 4.3: Could assessment of the outcome have been influenced by knowledge of intervention received?			PN	All measurement indicators are internationally recognized objective indicators, rather than subjective judgments by researchers.
	4.5 If Y/PY/NI to 4.4: Is it likely that assessment of the outcome was influenced by knowledge of intervention received?			NA
	Risk of bias judgement			Low
Bias in selection of the reported result	5.1 Were the data that produced this result analysed in accordance with a pre-specified analysis plan that was finalized before unblinded outcome data were available for analysis?			NI
	5.2 ... multiple eligible outcome measurements (e.g. scales, definitions, time points) within the outcome domain?			N	Both groups were measured using the same outcome measures at the same time point
	5.3 ... multiple eligible analyses of the data?			N	Both groups were measured using the same outcome measures at the same time point
	Risk of bias judgement			Some concerns
Overall bias	Risk of bias judgement			Some concerns
Unique ID	Li 2021	Study ID	Li 2021	Assessor	MY
Ref or Label	１０．３９６９／ｊ．ｉｓｓｎ．１００９－０１２６．２０２１．０７．０１５	Aim	assignment to intervention (the 'intention-to-treat' effect)
Experimental	RIPostC+Routine treatment	Comparator	Routine treatment	Source	Journal article(s) with results of the trial
Outcome	NIHSS,BI	Results	Mean ± standard deviation	Weight	1
Domain	Signalling question			Response	Comments
Bias arising from the randomization process	1.1 Was the allocation sequence random?			NI	按照就诊顺序随机将患者分为干预组１１３例和对照组１１４例
	1.2 Was the allocation sequence concealed until participants were enrolled and assigned to interventions?			NI
	1.3 Did baseline differences between intervention groups suggest a problem with the randomization process?			N
	Risk of bias judgement			Some concerns
Bias due to deviations from intended interventions	2.1.Were participants aware of their assigned intervention during the trial?			Y	Participants underwent different procedures that cannot be blinded
	2.2.Were carers and people delivering the interventions aware of participants' assigned intervention during the trial?			Y
	2.3. If Y/PY/NI to 2.1 or 2.2: Were there deviations from the intended intervention that arose because of the experimental context?			PN	The same basic treatment method only adds RIPostC, a non pharmacological treatment method, which has little impact on patient selectivity
	2.4 If Y/PY to 2.3: Were these deviations likely to have affected the outcome?			NA
	2.5. If Y/PY/NI to 2.4: Were these deviations from intended intervention balanced between groups?			NA
	2.6 Was an appropriate analysis used to estimate the effect of assignment to intervention?			PY	All measurement indicators are internationally recognized objective indicators, rather than subjective judgments by researchers.
	2.7 If N/PN/NI to 2.6: Was there potential for a substantial impact (on the result) of the failure to analyse participants in the group to which they were randomized?			NA
	Risk of bias judgement			Low
Bias due to missing outcome data	3.1 Were data for this outcome available for all, or nearly all, participants randomized?			Y	All participants reported outcome measures
	3.2 If N/PN/NI to 3.1: Is there evidence that result was not biased by missing outcome data?			NA
	3.3 If N/PN to 3.2: Could missingness in the outcome depend on its true value?			NA
	3.4 If Y/PY/NI to 3.3: Is it likely that missingness in the outcome depended on its true value?			NA
	Risk of bias judgement			Low
Bias in measurement of the outcome	4.1 Was the method of measuring the outcome inappropriate?			N	All measurement indicators are internationally recognized objective indicators, rather than subjective judgments by researchers.
	4.2 Could measurement or ascertainment of the outcome have differed between intervention groups?			N	All measurement indicators are internationally recognized objective indicators, rather than subjective judgments by researchers.
	4.3 Were outcome assessors aware of the intervention received by study participants?			PY	Participants underwent different procedures that cannot be blinded
	4.4 If Y/PY/NI to 4.3: Could assessment of the outcome have been influenced by knowledge of intervention received?			PN	All measurement indicators are internationally recognized objective indicators, rather than subjective judgments by researchers.
	4.5 If Y/PY/NI to 4.4: Is it likely that assessment of the outcome was influenced by knowledge of intervention received?			NA
	Risk of bias judgement			Low
Bias in selection of the reported result	5.1 Were the data that produced this result analysed in accordance with a pre-specified analysis plan that was finalized before unblinded outcome data were available for analysis?			NI
	5.2 ... multiple eligible outcome measurements (e.g. scales, definitions, time points) within the outcome domain?			N	Both groups were measured using the same outcome measures at the same time point
	5.3 ... multiple eligible analyses of the data?			N	Both groups were measured using the same outcome measures at the same time point
	Risk of bias judgement			Some concerns
Overall bias	Risk of bias judgement			Some concerns
Unique ID	Dai 2022	Study ID	Dai 2022	Assessor	MY
Ref or Label	沈阳医学院硕士学位论文	Aim	assignment to intervention (the 'intention-to-treat' effect)
Experimental	RIPostC+Routine treatment	Comparator	Routine treatment	Source	Journal article(s) with results of the trial
Outcome	NIHSS,mRS	Results	Mean ± standard deviation	Weight	1
Domain	Signalling question			Response	Comments
Bias arising from the randomization process	1.1 Was the allocation sequence random?			NI	按照随机化原则分为实验组和对照组，每组 75例。
	1.2 Was the allocation sequence concealed until participants were enrolled and assigned to interventions?			NI
	1.3 Did baseline differences between intervention groups suggest a problem with the randomization process?			N	实验组平均年龄 64.16土8.91岁，对照组平均年龄63.77士7.71岁，经统计软件分析，两组患者年龄无统计学差异，回顾分析两组患者性别、饮酒、高血压、糖尿病、冠心病、高脂血症、吸烟，入院第1天NIHSS评分，差异均无统计学意义（P>0.05），说明两组患者基线资料具有可比性。实验结果如表1所示。
	Risk of bias judgement			Some concerns
Bias due to deviations from intended interventions	2.1.Were participants aware of their assigned intervention during the trial?			Y	Participants underwent different procedures that cannot be blinded
	2.2.Were carers and people delivering the interventions aware of participants' assigned intervention during the trial?			Y
	2.3. If Y/PY/NI to 2.1 or 2.2: Were there deviations from the intended intervention that arose because of the experimental context?			PN	The same basic treatment method only adds RIPostC, a non pharmacological treatment method, which has little impact on patient selectivity
	2.4 If Y/PY to 2.3: Were these deviations likely to have affected the outcome?			NA
	2.5. If Y/PY/NI to 2.4: Were these deviations from intended intervention balanced between groups?			NA
	2.6 Was an appropriate analysis used to estimate the effect of assignment to intervention?			PY	All measurement indicators are internationally recognized objective indicators, rather than subjective judgments by researchers.
	2.7 If N/PN/NI to 2.6: Was there potential for a substantial impact (on the result) of the failure to analyse participants in the group to which they were randomized?			NA
	Risk of bias judgement			Low
Bias due to missing outcome data	3.1 Were data for this outcome available for all, or nearly all, participants randomized?			Y	All participants reported outcome measures
	3.2 If N/PN/NI to 3.1: Is there evidence that result was not biased by missing outcome data?			NA
	3.3 If N/PN to 3.2: Could missingness in the outcome depend on its true value?			NA
	3.4 If Y/PY/NI to 3.3: Is it likely that missingness in the outcome depended on its true value?			NA
	Risk of bias judgement			Low
Bias in measurement of the outcome	4.1 Was the method of measuring the outcome inappropriate?			N	All measurement indicators are internationally recognized objective indicators, rather than subjective judgments by researchers.
	4.2 Could measurement or ascertainment of the outcome have differed between intervention groups?			N	All measurement indicators are internationally recognized objective indicators, rather than subjective judgments by researchers.
	4.3 Were outcome assessors aware of the intervention received by study participants?			PY	Participants underwent different procedures that cannot be blinded
	4.4 If Y/PY/NI to 4.3: Could assessment of the outcome have been influenced by knowledge of intervention received?			PN	All measurement indicators are internationally recognized objective indicators, rather than subjective judgments by researchers.
	4.5 If Y/PY/NI to 4.4: Is it likely that assessment of the outcome was influenced by knowledge of intervention received?			NA
	Risk of bias judgement			Low
Bias in selection of the reported result	5.1 Were the data that produced this result analysed in accordance with a pre-specified analysis plan that was finalized before unblinded outcome data were available for analysis?			NI
	5.2 ... multiple eligible outcome measurements (e.g. scales, definitions, time points) within the outcome domain?			N	Both groups were measured using the same outcome measures at the same time point
	5.3 ... multiple eligible analyses of the data?			N	Both groups were measured using the same outcome measures at the same time point
	Risk of bias judgement			Some concerns
Overall bias	Risk of bias judgement			Some concerns
Unique ID	Wu 2022	Study ID	Wu 2022	Assessor	MY
Ref or Label	沈阳医学院硕士学位论文	Aim	assignment to intervention (the 'intention-to-treat' effect)
Experimental	RIPostC+Routine treatment	Comparator	Routine treatment	Source	Journal article(s) with results of the trial
Outcome	NIHSS,mRS,IL-6	Results	Mean ± standard deviation	Weight	1
Domain	Signalling question			Response	Comments
Bias arising from the randomization process	1.1 Was the allocation sequence random?			NI	选取 2020 年 12 月至 2022 年 1 月沈阳医学院附属中心医院神经内科收入院的、符合入排标准的急性脑梗死（ACI）患者 150 例，按随机化原则分为实验组和对照组各 75 例
	1.2 Was the allocation sequence concealed until participants were enrolled and assigned to interventions?			NI
	1.3 Did baseline differences between intervention groups suggest a problem with the randomization process?			N	回顾分析两组患者性别、年龄、高血压、糖尿病、冠心病、吸烟、饮酒、高血脂等一般资料，差异均无统计学意义( P＞0. 05) ，说明两组资料具有可比性
	Risk of bias judgement			Some concerns
Bias due to deviations from intended interventions	2.1.Were participants aware of their assigned intervention during the trial?			Y	Participants underwent different procedures that cannot be blinded
	2.2.Were carers and people delivering the interventions aware of participants' assigned intervention during the trial?			Y
	2.3. If Y/PY/NI to 2.1 or 2.2: Were there deviations from the intended intervention that arose because of the experimental context?			PN	The same basic treatment method only adds RIPostC, a non pharmacological treatment method, which has little impact on patient selectivity
	2.4 If Y/PY to 2.3: Were these deviations likely to have affected the outcome?			NA
	2.5. If Y/PY/NI to 2.4: Were these deviations from intended intervention balanced between groups?			NA
	2.6 Was an appropriate analysis used to estimate the effect of assignment to intervention?			PY	All measurement indicators are internationally recognized objective indicators, rather than subjective judgments by researchers.
	2.7 If N/PN/NI to 2.6: Was there potential for a substantial impact (on the result) of the failure to analyse participants in the group to which they were randomized?			NA
	Risk of bias judgement			Low
Bias due to missing outcome data	3.1 Were data for this outcome available for all, or nearly all, participants randomized?			Y	All participants reported outcome measures
	3.2 If N/PN/NI to 3.1: Is there evidence that result was not biased by missing outcome data?			NA
	3.3 If N/PN to 3.2: Could missingness in the outcome depend on its true value?			NA
	3.4 If Y/PY/NI to 3.3: Is it likely that missingness in the outcome depended on its true value?			NA
	Risk of bias judgement			Low
Bias in measurement of the outcome	4.1 Was the method of measuring the outcome inappropriate?			N	All measurement indicators are internationally recognized objective indicators, rather than subjective judgments by researchers.
	4.2 Could measurement or ascertainment of the outcome have differed between intervention groups?			N	All measurement indicators are internationally recognized objective indicators, rather than subjective judgments by researchers.
	4.3 Were outcome assessors aware of the intervention received by study participants?			PY	Participants underwent different procedures that cannot be blinded
	4.4 If Y/PY/NI to 4.3: Could assessment of the outcome have been influenced by knowledge of intervention received?			PN	All measurement indicators are internationally recognized objective indicators, rather than subjective judgments by researchers
	4.5 If Y/PY/NI to 4.4: Is it likely that assessment of the outcome was influenced by knowledge of intervention received?			NA
	Risk of bias judgement			Low
Bias in selection of the reported result	5.1 Were the data that produced this result analysed in accordance with a pre-specified analysis plan that was finalized before unblinded outcome data were available for analysis?			NI
	5.2 ... multiple eligible outcome measurements (e.g. scales, definitions, time points) within the outcome domain?			N	Both groups were measured using the same outcome measures at the same time point
	5.3 ... multiple eligible analyses of the data?			N	Both groups were measured using the same outcome measures at the same time point
	Risk of bias judgement			Some concerns
Overall bias	Risk of bias judgement			Some concerns
Unique ID	Wang 2022	Study ID	Wang 2022	Assessor	MY
Ref or Label	沈阳医学院硕士学位论文	Aim	assignment to intervention (the 'intention-to-treat' effect)
Experimental	RIPostC+Routine treatment	Comparator	Routine treatment	Source	Journal article(s) with results of the trial
Outcome	NIHSS,mRS	Results	Mean ± standard deviation	Weight	1
Domain	Signalling question			Response	Comments
Bias arising from the randomization process	1.1 Was the allocation sequence random?			Y	最终选择140例患者纳入研究，按随机数字表法分为实验组70例和对照组 70例
	1.2 Was the allocation sequence concealed until participants were enrolled and assigned to interventions?			NI
	1.3 Did baseline differences between intervention groups suggest a problem with the randomization process?			N	对两组患者性别、高血压、糖尿病、冠心病、吸烟、饮酒、高血脂、文化程度相关的基线资料进行统计学分析，差异均无统计学意义（P >0.05），说明两组资料具有可比性。如表1所示。
	Risk of bias judgement			Some concerns
Bias due to deviations from intended interventions	2.1.Were participants aware of their assigned intervention during the trial?			Y	Participants underwent different procedures that cannot be blinded
	2.2.Were carers and people delivering the interventions aware of participants' assigned intervention during the trial?			Y
	2.3. If Y/PY/NI to 2.1 or 2.2: Were there deviations from the intended intervention that arose because of the experimental context?			N	The same basic treatment method only adds RIPostC, a non pharmacological treatment method, which has little impact on patient selectivity
	2.4 If Y/PY to 2.3: Were these deviations likely to have affected the outcome?			NA
	2.5. If Y/PY/NI to 2.4: Were these deviations from intended intervention balanced between groups?			NA
	2.6 Was an appropriate analysis used to estimate the effect of assignment to intervention?			PY	All measurement indicators are internationally recognized objective indicators, rather than subjective judgments by researchers.
	2.7 If N/PN/NI to 2.6: Was there potential for a substantial impact (on the result) of the failure to analyse participants in the group to which they were randomized?			NA
	Risk of bias judgement			Low
Bias due to missing outcome data	3.1 Were data for this outcome available for all, or nearly all, participants randomized?			Y	All participants reported outcome measures
	3.2 If N/PN/NI to 3.1: Is there evidence that result was not biased by missing outcome data?			NA
	3.3 If N/PN to 3.2: Could missingness in the outcome depend on its true value?			NA
	3.4 If Y/PY/NI to 3.3: Is it likely that missingness in the outcome depended on its true value?			NA
	Risk of bias judgement			Low
Bias in measurement of the outcome	4.1 Was the method of measuring the outcome inappropriate?			N	All measurement indicators are internationally recognized objective indicators, rather than subjective judgments by researchers.
	4.2 Could measurement or ascertainment of the outcome have differed between intervention groups?			N	All measurement indicators are internationally recognized objective indicators, rather than subjective judgments by researchers.
	4.3 Were outcome assessors aware of the intervention received by study participants?			PY	Participants underwent different procedures that cannot be blinded
	4.4 If Y/PY/NI to 4.3: Could assessment of the outcome have been influenced by knowledge of intervention received?			PN	All measurement indicators are internationally recognized objective indicators, rather than subjective judgments by researchers.
	4.5 If Y/PY/NI to 4.4: Is it likely that assessment of the outcome was influenced by knowledge of intervention received?			NA
	Risk of bias judgement			Low
Bias in selection of the reported result	5.1 Were the data that produced this result analysed in accordance with a pre-specified analysis plan that was finalized before unblinded outcome data were available for analysis?			NI
	5.2 ... multiple eligible outcome measurements (e.g. scales, definitions, time points) within the outcome domain?			N	Both groups were measured using the same outcome measures at the same time point
	5.3 ... multiple eligible analyses of the data?			N	Both groups were measured using the same outcome measures at the same time point
	Risk of bias judgement			Some concerns
Overall bias	Risk of bias judgement			Some concerns
Unique ID	Qu 2022	Study ID	Qu 2022	Assessor	MY
Ref or Label	Vol. 33 No. 8 Journal of Aerospace Medicine Aug 2022	Aim	assignment to intervention (the 'intention-to-treat' effect)
Experimental	RIPostC+Routine treatment	Comparator	Routine treatment	Source	Journal article(s) with results of the trial
Outcome	NIHSS,mRS	Results	Mean ± standard deviation	Weight	1
Domain	Signalling question			Response	Comments
Bias arising from the randomization process	1.1 Was the allocation sequence random?			Y	将 2021 年 5 月 ～ 2022 年 3 月收治的急性脑梗死患者 89 例纳入研究，随机数字表法分为两组: 对照组( 常规治疗) /观察组( 常规治疗加 ＲIPostC 治疗)
	1.2 Was the allocation sequence concealed until participants were enrolled and assigned to interventions?			NI
	1.3 Did baseline differences between intervention groups suggest a problem with the randomization process?			N	治疗前对照组( 12. 70 ± 3. 76)分及观察组( 13. 05 ± 3. 55) 分相比，治疗后第 14 d对照组( 11. 07 ± 3. 25) 分及观察组( 10. 09 ± 3. 38)分相比，差异无统计学意义
	Risk of bias judgement			Some concerns
Bias due to deviations from intended interventions	2.1.Were participants aware of their assigned intervention during the trial?			Y	Participants underwent different procedures that cannot be blinded
	2.2.Were carers and people delivering the interventions aware of participants' assigned intervention during the trial?			Y
	2.3. If Y/PY/NI to 2.1 or 2.2: Were there deviations from the intended intervention that arose because of the experimental context?			N	The same basic treatment method only adds RIPostC, a non pharmacological treatment method, which has little impact on patient selectivity
	2.4 If Y/PY to 2.3: Were these deviations likely to have affected the outcome?			NA
	2.5. If Y/PY/NI to 2.4: Were these deviations from intended intervention balanced between groups?			NA
	2.6 Was an appropriate analysis used to estimate the effect of assignment to intervention?			PY	All measurement indicators are internationally recognized objective indicators, rather than subjective judgments by researchers.
	2.7 If N/PN/NI to 2.6: Was there potential for a substantial impact (on the result) of the failure to analyse participants in the group to which they were randomized?			NA
	Risk of bias judgement			Low
Bias due to missing outcome data	3.1 Were data for this outcome available for all, or nearly all, participants randomized?			Y	All participants reported outcome measures
	3.2 If N/PN/NI to 3.1: Is there evidence that result was not biased by missing outcome data?			NA
	3.3 If N/PN to 3.2: Could missingness in the outcome depend on its true value?			NA
	3.4 If Y/PY/NI to 3.3: Is it likely that missingness in the outcome depended on its true value?			NA
	Risk of bias judgement			Low
Bias in measurement of the outcome	4.1 Was the method of measuring the outcome inappropriate?			N	All measurement indicators are internationally recognized objective indicators, rather than subjective judgments by researchers.
	4.2 Could measurement or ascertainment of the outcome have differed between intervention groups?			N	All measurement indicators are internationally recognized objective indicators, rather than subjective judgments by researchers.
	4.3 Were outcome assessors aware of the intervention received by study participants?			PY	Participants underwent different procedures that cannot be blinded
	4.4 If Y/PY/NI to 4.3: Could assessment of the outcome have been influenced by knowledge of intervention received?			PN	All measurement indicators are internationally recognized objective indicators, rather than subjective judgments by researchers.
	4.5 If Y/PY/NI to 4.4: Is it likely that assessment of the outcome was influenced by knowledge of intervention received?			NA
	Risk of bias judgement			Low
Bias in selection of the reported result	5.1 Were the data that produced this result analysed in accordance with a pre-specified analysis plan that was finalized before unblinded outcome data were available for analysis?			NI
	5.2 ... multiple eligible outcome measurements (e.g. scales, definitions, time points) within the outcome domain?			N	Both groups were measured using the same outcome measures at the same time point
	5.3 ... multiple eligible analyses of the data?			N	Both groups were measured using the same outcome measures at the same time point
	Risk of bias judgement			Some concerns
Overall bias	Risk of bias judgement			Some concerns
Unique ID	Sun 2022	Study ID	Sun 2022	Assessor	MY
Ref or Label	10.15932/j.0253-9713.2022.12.004	Aim	assignment to intervention (the 'intention-to-treat' effect)
Experimental	rt-PA+RIPostC+Routine treatment	Comparator	rt-PA+Routine treatment	Source	Journal article(s) with results of the trial
Outcome	NIHSS,mRS,BI	Results	Mean ± standard deviation	Weight	1
Domain	Signalling question			Response	Comments
Bias arising from the randomization process	1.1 Was the allocation sequence random?			Y	选取 2019 年 5 月至 2020 年 5 月沧州市人民医院收治的急性缺血性卒中患者94例，采用随机数字表法分为对照组与RIC组，每组47例。
	1.2 Was the allocation sequence concealed until participants were enrolled and assigned to interventions?			NI
	1.3 Did baseline differences between intervention groups suggest a problem with the randomization process?			N	溶栓治疗后，对照组7例、RIC组6例符合机械取栓指征并接受机械取栓。两组性别、年龄、发病时间等一般资料比较，差异均无统计学意义（P > 0.05），见表1
	Risk of bias judgement			Some concerns
Bias due to deviations from intended interventions	2.1.Were participants aware of their assigned intervention during the trial?			Y	Participants underwent different procedures that cannot be blinded
	2.2.Were carers and people delivering the interventions aware of participants' assigned intervention during the trial?			Y
	2.3. If Y/PY/NI to 2.1 or 2.2: Were there deviations from the intended intervention that arose because of the experimental context?			N	The same basic treatment method only adds RIPostC, a non pharmacological treatment method, which has little impact on patient selectivity
	2.4 If Y/PY to 2.3: Were these deviations likely to have affected the outcome?			NA
	2.5. If Y/PY/NI to 2.4: Were these deviations from intended intervention balanced between groups?			NA
	2.6 Was an appropriate analysis used to estimate the effect of assignment to intervention?			PY	All measurement indicators are internationally recognized objective indicators, rather than subjective judgments by researchers.
	2.7 If N/PN/NI to 2.6: Was there potential for a substantial impact (on the result) of the failure to analyse participants in the group to which they were randomized?			NA
	Risk of bias judgement			Low
Bias due to missing outcome data	3.1 Were data for this outcome available for all, or nearly all, participants randomized?			Y	All participants reported outcome measures
	3.2 If N/PN/NI to 3.1: Is there evidence that result was not biased by missing outcome data?			NA
	3.3 If N/PN to 3.2: Could missingness in the outcome depend on its true value?			NA
	3.4 If Y/PY/NI to 3.3: Is it likely that missingness in the outcome depended on its true value?			NA
	Risk of bias judgement			Low
Bias in measurement of the outcome	4.1 Was the method of measuring the outcome inappropriate?			N	All measurement indicators are internationally recognized objective indicators, rather than subjective judgments by researchers.
	4.2 Could measurement or ascertainment of the outcome have differed between intervention groups?			N	All measurement indicators are internationally recognized objective indicators, rather than subjective judgments by researchers.
	4.3 Were outcome assessors aware of the intervention received by study participants?			PY	Participants underwent different procedures that cannot be blinded
	4.4 If Y/PY/NI to 4.3: Could assessment of the outcome have been influenced by knowledge of intervention received?			PN	All measurement indicators are internationally recognized objective indicators, rather than subjective judgments by researchers.
	4.5 If Y/PY/NI to 4.4: Is it likely that assessment of the outcome was influenced by knowledge of intervention received?			NA
	Risk of bias judgement			Low
Bias in selection of the reported result	5.1 Were the data that produced this result analysed in accordance with a pre-specified analysis plan that was finalized before unblinded outcome data were available for analysis?			NI
	5.2 ... multiple eligible outcome measurements (e.g. scales, definitions, time points) within the outcome domain?			N	Both groups were measured using the same outcome measures at the same time point
	5.3 ... multiple eligible analyses of the data?			N	Both groups were measured using the same outcome measures at the same time point
	Risk of bias judgement			Some concerns
Overall bias	Risk of bias judgement			Some concerns
Unique ID	Feng 2022	Study ID	Feng 2022	Assessor	MY
Ref or Label	10.12114/j.issn.1008-5971.2022.00.314	Aim	assignment to intervention (the 'intention-to-treat' effect)
Experimental	RIPostC+Routine treatment	Comparator	Routine treatment	Source	Journal article(s) with results of the trial
Outcome	NIHSS,CRP,IL-6,BDNF,TNF-α	Results	Mean ± standard deviation	Weight	1
Domain	Signalling question			Response	Comments
Bias arising from the randomization process	1.1 Was the allocation sequence random?			NI
	1.2 Was the allocation sequence concealed until participants were enrolled and assigned to interventions?			NI
	1.3 Did baseline differences between intervention groups suggest a problem with the randomization process?			N	两组资料比较无统计学意义
	Risk of bias judgement			Some concerns
Bias due to deviations from intended interventions	2.1.Were participants aware of their assigned intervention during the trial?			Y	Participants underwent different procedures that cannot be blinded
	2.2.Were carers and people delivering the interventions aware of participants' assigned intervention during the trial?			Y
	2.3. If Y/PY/NI to 2.1 or 2.2: Were there deviations from the intended intervention that arose because of the experimental context?			PN	The same basic treatment method only adds RIPostC, a non pharmacological treatment method, which has little impact on patient selectivity
	2.4 If Y/PY to 2.3: Were these deviations likely to have affected the outcome?			NA
	2.5. If Y/PY/NI to 2.4: Were these deviations from intended intervention balanced between groups?			NA
	2.6 Was an appropriate analysis used to estimate the effect of assignment to intervention?			PY	All measurement indicators are internationally recognized objective indicators, rather than subjective judgments by researchers.
	2.7 If N/PN/NI to 2.6: Was there potential for a substantial impact (on the result) of the failure to analyse participants in the group to which they were randomized?			NA
	Risk of bias judgement			Low
Bias due to missing outcome data	3.1 Were data for this outcome available for all, or nearly all, participants randomized?			Y	All participants reported outcome measures
	3.2 If N/PN/NI to 3.1: Is there evidence that result was not biased by missing outcome data?			NA
	3.3 If N/PN to 3.2: Could missingness in the outcome depend on its true value?			NA
	3.4 If Y/PY/NI to 3.3: Is it likely that missingness in the outcome depended on its true value?			NA
	Risk of bias judgement			Low
Bias in measurement of the outcome	4.1 Was the method of measuring the outcome inappropriate?			N	All measurement indicators are internationally recognized objective indicators, rather than subjective judgments by researchers.
	4.2 Could measurement or ascertainment of the outcome have differed between intervention groups?			N	All measurement indicators are internationally recognized objective indicators, rather than subjective judgments by researchers.
	4.3 Were outcome assessors aware of the intervention received by study participants?			PY	Participants underwent different procedures that cannot be blinded
	4.4 If Y/PY/NI to 4.3: Could assessment of the outcome have been influenced by knowledge of intervention received?			PN	All measurement indicators are internationally recognized objective indicators, rather than subjective judgments by researchers.
	4.5 If Y/PY/NI to 4.4: Is it likely that assessment of the outcome was influenced by knowledge of intervention received?			NA
	Risk of bias judgement			Some concerns
Bias in selection of the reported result	5.1 Were the data that produced this result analysed in accordance with a pre-specified analysis plan that was finalized before unblinded outcome data were available for analysis?			NI
	5.2 ... multiple eligible outcome measurements (e.g. scales, definitions, time points) within the outcome domain?			N	Both groups were measured using the same outcome measures at the same time point
	5.3 ... multiple eligible analyses of the data?			N	Both groups were measured using the same outcome measures at the same time point
	Risk of bias judgement			Some concerns
Overall bias	Risk of bias judgement			Some concerns
Unique ID	Guo 2023	Study ID	Guo 2023	Assessor	MY
Ref or Label	１０． １９５２８ ／ ｊ． ｉｓｓｎ． １００３ － ３５４８． ２０２３． ０６． ０１０	Aim	assignment to intervention (the 'intention-to-treat' effect)
Experimental	rt-PA+RIPostC+Routine treatment	Comparator	rt-PA+Routine treatment	Source	Journal article(s) with results of the trial
Outcome	NIHSS	Results	Mean ± standard deviation	Weight	1
Domain	Signalling question			Response	Comments
Bias arising from the randomization process	1.1 Was the allocation sequence random?			NI
	1.2 Was the allocation sequence concealed until participants were enrolled and assigned to interventions?			NI
	1.3 Did baseline differences between intervention groups suggest a problem with the randomization process?			N	两组一般资料比较，差异未见统计学意义（Ｐ ＞ ０. ０５）。
	Risk of bias judgement			Some concerns
Bias due to deviations from intended interventions	2.1.Were participants aware of their assigned intervention during the trial?			Y	Participants underwent different procedures that cannot be blinded
	2.2.Were carers and people delivering the interventions aware of participants' assigned intervention during the trial?			Y
	2.3. If Y/PY/NI to 2.1 or 2.2: Were there deviations from the intended intervention that arose because of the experimental context?			N	The same basic treatment method only adds RIPostC, a non pharmacological treatment method, which has little impact on patient selectivity
	2.4 If Y/PY to 2.3: Were these deviations likely to have affected the outcome?			NA
	2.5. If Y/PY/NI to 2.4: Were these deviations from intended intervention balanced between groups?			NA
	2.6 Was an appropriate analysis used to estimate the effect of assignment to intervention?			PY	All measurement indicators are internationally recognized objective indicators, rather than subjective judgments by researchers.
	2.7 If N/PN/NI to 2.6: Was there potential for a substantial impact (on the result) of the failure to analyse participants in the group to which they were randomized?			NA
	Risk of bias judgement			Low
Bias due to missing outcome data	3.1 Were data for this outcome available for all, or nearly all, participants randomized?			Y	All participants reported outcome measures
	3.2 If N/PN/NI to 3.1: Is there evidence that result was not biased by missing outcome data?			NA
	3.3 If N/PN to 3.2: Could missingness in the outcome depend on its true value?			NA
	3.4 If Y/PY/NI to 3.3: Is it likely that missingness in the outcome depended on its true value?			NA
	Risk of bias judgement			Low
Bias in measurement of the outcome	4.1 Was the method of measuring the outcome inappropriate?			N	All measurement indicators are internationally recognized objective indicators, rather than subjective judgments by researchers.
	4.2 Could measurement or ascertainment of the outcome have differed between intervention groups?			N	All measurement indicators are internationally recognized objective indicators, rather than subjective judgments by researchers.
	4.3 Were outcome assessors aware of the intervention received by study participants?			PY	Participants underwent different procedures that cannot be blinded
	4.4 If Y/PY/NI to 4.3: Could assessment of the outcome have been influenced by knowledge of intervention received?			N	All measurement indicators are internationally recognized objective indicators, rather than subjective judgments by researchers.
	4.5 If Y/PY/NI to 4.4: Is it likely that assessment of the outcome was influenced by knowledge of intervention received?			NA
	Risk of bias judgement			Low
Bias in selection of the reported result	5.1 Were the data that produced this result analysed in accordance with a pre-specified analysis plan that was finalized before unblinded outcome data were available for analysis?			NI
	5.2 ... multiple eligible outcome measurements (e.g. scales, definitions, time points) within the outcome domain?			N	Both groups were measured using the same outcome measures at the same time point
	5.3 ... multiple eligible analyses of the data?			N
	Risk of bias judgement			Some concerns
Overall bias	Risk of bias judgement			Some concerns
Unique ID	Zhao 2023	Study ID	Zhao 2023	Assessor	MY
Ref or Label	10.12114/j.issn.1008-5971.2023.00.211	Aim	assignment to intervention (the 'intention-to-treat' effect)
Experimental	RIPostC+Routine treatment	Comparator	Routine treatment	Source	Journal article(s) with results of the trial
Outcome	NIHSS,mRS,BI	Results	Mean ± standard deviation	Weight	1
Domain	Signalling question			Response	Comments
Bias arising from the randomization process	1.1 Was the allocation sequence random?			NI
	1.2 Was the allocation sequence concealed until participants were enrolled and assigned to interventions?			NI
	1.3 Did baseline differences between intervention groups suggest a problem with the randomization process?			N	两组性别（χ2=0.021，P =0.885）、年龄（t =0.621，P=0.536）、发病至入院时间（t=0.467，P=0.641）、高血压发生率（χ2=0.518，P=0.472）、糖尿病发生率（χ2=0.034，P=0.853）、高血脂症发生率（χ2=0.104，P=0.747）、疾病严重程度（χ2=0.914，P=0.633）、梗死部位（χ2=0.611，P=0.737）比较，差异无统计学意义。
	Risk of bias judgement			Some concerns
Bias due to deviations from intended interventions	2.1.Were participants aware of their assigned intervention during the trial?			Y	Participants underwent different procedures that cannot be blinded
	2.2.Were carers and people delivering the interventions aware of participants' assigned intervention during the trial?			Y
	2.3. If Y/PY/NI to 2.1 or 2.2: Were there deviations from the intended intervention that arose because of the experimental context?			N	The same basic treatment method only adds RIPostC, a non pharmacological treatment method, which has little impact on patient selectivity
	2.4 If Y/PY to 2.3: Were these deviations likely to have affected the outcome?			NA
	2.5. If Y/PY/NI to 2.4: Were these deviations from intended intervention balanced between groups?			NA
	2.6 Was an appropriate analysis used to estimate the effect of assignment to intervention?			PY	All measurement indicators are internationally recognized objective indicators, rather than subjective judgments by researchers.
	2.7 If N/PN/NI to 2.6: Was there potential for a substantial impact (on the result) of the failure to analyse participants in the group to which they were randomized?			NA
	Risk of bias judgement			Low
Bias due to missing outcome data	3.1 Were data for this outcome available for all, or nearly all, participants randomized?			Y	All participants reported outcome measures
	3.2 If N/PN/NI to 3.1: Is there evidence that result was not biased by missing outcome data?			NA
	3.3 If N/PN to 3.2: Could missingness in the outcome depend on its true value?			NA
	3.4 If Y/PY/NI to 3.3: Is it likely that missingness in the outcome depended on its true value?			NA
	Risk of bias judgement			Low
Bias in measurement of the outcome	4.1 Was the method of measuring the outcome inappropriate?			N	All measurement indicators are internationally recognized objective indicators, rather than subjective judgments by researchers.
	4.2 Could measurement or ascertainment of the outcome have differed between intervention groups?			N	All measurement indicators are internationally recognized objective indicators, rather than subjective judgments by researchers.
	4.3 Were outcome assessors aware of the intervention received by study participants?			PY	Participants underwent different procedures that cannot be blinded
	4.4 If Y/PY/NI to 4.3: Could assessment of the outcome have been influenced by knowledge of intervention received?			PN	All measurement indicators are internationally recognized objective indicators, rather than subjective judgments by researchers.
	4.5 If Y/PY/NI to 4.4: Is it likely that assessment of the outcome was influenced by knowledge of intervention received?			NA
	Risk of bias judgement			Low
Bias in selection of the reported result	5.1 Were the data that produced this result analysed in accordance with a pre-specified analysis plan that was finalized before unblinded outcome data were available for analysis?			NI
	5.2 ... multiple eligible outcome measurements (e.g. scales, definitions, time points) within the outcome domain?			N	Both groups were measured using the same outcome measures at the same time point
	5.3 ... multiple eligible analyses of the data?			N	Both groups were measured using the same outcome measures at the same time point
	Risk of bias judgement			Some concerns
Overall bias	Risk of bias judgement			Some concerns
Unique ID	Peng 2014	Study ID	Peng 2014	Assessor	MY
Ref or Label	10.13517/j.cnki.ccm.2014.04.005	Aim	assignment to intervention (the 'intention-to-treat' effect)
Experimental	RIPostC+Routine treatment	Comparator	Routine treatment	Source	Journal article(s) with results of the trial
Outcome	NIHSS,BI	Results	Mean ± standard deviation	Weight	1
Domain	Signalling question			Response	Comments
Bias arising from the randomization process	1.1 Was the allocation sequence random?			NI	按随机原则分为NDLIP组和对照组各20例，两组患者的年龄、性别、发病时间、梗死面积、既往史、神经功能缺损程度 评 分 等 指 标 ，经 统 计 学 处 理 ，无 统 计 学 差 异 ，具 有 可比 性。
	1.2 Was the allocation sequence concealed until participants were enrolled and assigned to interventions?			NI
	1.3 Did baseline differences between intervention groups suggest a problem with the randomization process?			N	按随机原则分为NDLIP组和对照组各20例，两组患者的年龄、性别、发病时间、梗死面积、既往史、神经功能缺损程度 评 分 等 指 标 ，经 统 计 学 处 理 ，无 统 计 学 差 异 ，具 有 可比 性。
	Risk of bias judgement			Some concerns
Bias due to deviations from intended interventions	2.1.Were participants aware of their assigned intervention during the trial?			Y	Participants underwent different procedures that cannot be blinded
	2.2.Were carers and people delivering the interventions aware of participants' assigned intervention during the trial?			Y
	2.3. If Y/PY/NI to 2.1 or 2.2: Were there deviations from the intended intervention that arose because of the experimental context?			PN	The same basic treatment method only adds RIPostC, a non pharmacological treatment method, which has little impact on patient selectivity
	2.4 If Y/PY to 2.3: Were these deviations likely to have affected the outcome?			NA
	2.5. If Y/PY/NI to 2.4: Were these deviations from intended intervention balanced between groups?			NA
	2.6 Was an appropriate analysis used to estimate the effect of assignment to intervention?			PY	All measurement indicators are internationally recognized objective indicators, rather than subjective judgments by researchers.
	2.7 If N/PN/NI to 2.6: Was there potential for a substantial impact (on the result) of the failure to analyse participants in the group to which they were randomized?			NA
	Risk of bias judgement			Low
Bias due to missing outcome data	3.1 Were data for this outcome available for all, or nearly all, participants randomized?			Y	All participants reported outcome measures
	3.2 If N/PN/NI to 3.1: Is there evidence that result was not biased by missing outcome data?			NA
	3.3 If N/PN to 3.2: Could missingness in the outcome depend on its true value?			NA
	3.4 If Y/PY/NI to 3.3: Is it likely that missingness in the outcome depended on its true value?			NA
	Risk of bias judgement			Low
Bias in measurement of the outcome	4.1 Was the method of measuring the outcome inappropriate?			N	All measurement indicators are internationally recognized objective indicators, rather than subjective judgments by researchers.
	4.2 Could measurement or ascertainment of the outcome have differed between intervention groups?			N	All measurement indicators are internationally recognized objective indicators, rather than subjective judgments by researchers.
	4.3 Were outcome assessors aware of the intervention received by study participants?			PY	Participants underwent different procedures that cannot be blinded
	4.4 If Y/PY/NI to 4.3: Could assessment of the outcome have been influenced by knowledge of intervention received?			PN	All measurement indicators are internationally recognized objective indicators, rather than subjective judgments by researchers.
	4.5 If Y/PY/NI to 4.4: Is it likely that assessment of the outcome was influenced by knowledge of intervention received?			NA
	Risk of bias judgement			Low
Bias in selection of the reported result	5.1 Were the data that produced this result analysed in accordance with a pre-specified analysis plan that was finalized before unblinded outcome data were available for analysis?			NI
	5.2 ... multiple eligible outcome measurements (e.g. scales, definitions, time points) within the outcome domain?			N	Both groups were measured using the same outcome measures at the same time point
	5.3 ... multiple eligible analyses of the data?			N	Both groups were measured using the same outcome measures at the same time point
	Risk of bias judgement			Some concerns
Overall bias	Risk of bias judgement			Some concerns
Unique ID	Meng 2016	Study ID	Meng 2016	Assessor	MY
Ref or Label	10． 3969 /j． issn． 1671 － 4695． 2016． 09． 006	Aim	assignment to intervention (the 'intention-to-treat' effect)
Experimental	RIPostC+Routine treatment	Comparator	Routine treatment	Source	Journal article(s) with results of the trial
Outcome	NIHSS	Results	Mean ± standard deviation	Weight	1
Domain	Signalling question			Response	Comments
Bias arising from the randomization process	1.1 Was the allocation sequence random?			NI	将入选病例随机平均分为两组，即实验组和对照组各 69 例。两组性别构成比、年龄、既往史、合并疾病及 NIHSS 评分比较差异均无统计学意义( P ＞ 0．05) 。
	1.2 Was the allocation sequence concealed until participants were enrolled and assigned to interventions?			NI
	1.3 Did baseline differences between intervention groups suggest a problem with the randomization process?			N	两组性别构成比、年龄、既往史、合并疾病及 NIHSS 评分比较差异均无统计学意义( P ＞ 0． 05) 。
	Risk of bias judgement			Some concerns
Bias due to deviations from intended interventions	2.1.Were participants aware of their assigned intervention during the trial?			Y	Participants underwent different procedures that cannot be blinded
	2.2.Were carers and people delivering the interventions aware of participants' assigned intervention during the trial?			Y
	2.3. If Y/PY/NI to 2.1 or 2.2: Were there deviations from the intended intervention that arose because of the experimental context?			N	The same basic treatment method only adds RIPostC, a non pharmacological treatment method, which has little impact on patient selectivity
	2.4 If Y/PY to 2.3: Were these deviations likely to have affected the outcome?			NA
	2.5. If Y/PY/NI to 2.4: Were these deviations from intended intervention balanced between groups?			NA
	2.6 Was an appropriate analysis used to estimate the effect of assignment to intervention?			PY	All measurement indicators are internationally recognized objective indicators, rather than subjective judgments by researchers.
	2.7 If N/PN/NI to 2.6: Was there potential for a substantial impact (on the result) of the failure to analyse participants in the group to which they were randomized?			NA
	Risk of bias judgement			Low
Bias due to missing outcome data	3.1 Were data for this outcome available for all, or nearly all, participants randomized?			Y	All participants reported outcome measures
	3.2 If N/PN/NI to 3.1: Is there evidence that result was not biased by missing outcome data?			NA
	3.3 If N/PN to 3.2: Could missingness in the outcome depend on its true value?			NA
	3.4 If Y/PY/NI to 3.3: Is it likely that missingness in the outcome depended on its true value?			NA
	Risk of bias judgement			Low
Bias in measurement of the outcome	4.1 Was the method of measuring the outcome inappropriate?			N	All measurement indicators are internationally recognized objective indicators, rather than subjective judgments by researchers.
	4.2 Could measurement or ascertainment of the outcome have differed between intervention groups?			N	All measurement indicators are internationally recognized objective indicators, rather than subjective judgments by researchers.
	4.3 Were outcome assessors aware of the intervention received by study participants?			PY	Participants underwent different procedures that cannot be blinded
	4.4 If Y/PY/NI to 4.3: Could assessment of the outcome have been influenced by knowledge of intervention received?			PN	All measurement indicators are internationally recognized objective indicators, rather than subjective judgments by researchers.
	4.5 If Y/PY/NI to 4.4: Is it likely that assessment of the outcome was influenced by knowledge of intervention received?			NA
	Risk of bias judgement			Low
Bias in selection of the reported result	5.1 Were the data that produced this result analysed in accordance with a pre-specified analysis plan that was finalized before unblinded outcome data were available for analysis?			NI
	5.2 ... multiple eligible outcome measurements (e.g. scales, definitions, time points) within the outcome domain?			N	Both groups were measured using the same outcome measures at the same time point
	5.3 ... multiple eligible analyses of the data?			N	Both groups were measured using the same outcome measures at the same time point
	Risk of bias judgement			Some concerns
Overall bias	Risk of bias judgement			Some concerns
Unique ID	Shi 2017	Study ID	Shi 2017	Assessor	MY
Ref or Label	10.19845/j.cnki.zfysjjbzz.2017.05.011	Aim	assignment to intervention (the 'intention-to-treat' effect)
Experimental	RIPostC+Routine treatment	Comparator	Routine treatment	Source	Journal article(s) with results of the trial
Outcome	NIHSS,mRS	Results	Mean ± standard deviation	Weight	1
Domain	Signalling question			Response	Comments
Bias arising from the randomization process	1.1 Was the allocation sequence random?			NI	按照入院先后顺序随机分为治疗组和对照组
	1.2 Was the allocation sequence concealed until participants were enrolled and assigned to interventions?			NI
	1.3 Did baseline differences between intervention groups suggest a problem with the randomization process?			NI	两组患者入院时和病程 14 d 的 NIHSS ，mRS评分差异无统计_x000D_ 学意义( P ＞ 0． 05)
	Risk of bias judgement			Some concerns
Bias due to deviations from intended interventions	2.1.Were participants aware of their assigned intervention during the trial?			Y	Participants underwent different procedures that cannot be blinded
	2.2.Were carers and people delivering the interventions aware of participants' assigned intervention during the trial?			Y
	2.3. If Y/PY/NI to 2.1 or 2.2: Were there deviations from the intended intervention that arose because of the experimental context?			N	The same basic treatment method only adds RIPostC, a non pharmacological treatment method, which has little impact on patient selectivity
	2.4 If Y/PY to 2.3: Were these deviations likely to have affected the outcome?			NA
	2.5. If Y/PY/NI to 2.4: Were these deviations from intended intervention balanced between groups?			NA
	2.6 Was an appropriate analysis used to estimate the effect of assignment to intervention?			PY	All measurement indicators are internationally recognized objective indicators, rather than subjective judgments by researchers.
	2.7 If N/PN/NI to 2.6: Was there potential for a substantial impact (on the result) of the failure to analyse participants in the group to which they were randomized?			NA
	Risk of bias judgement			Low
Bias due to missing outcome data	3.1 Were data for this outcome available for all, or nearly all, participants randomized?			Y	All participants reported outcome measures
	3.2 If N/PN/NI to 3.1: Is there evidence that result was not biased by missing outcome data?			NA
	3.3 If N/PN to 3.2: Could missingness in the outcome depend on its true value?			NA
	3.4 If Y/PY/NI to 3.3: Is it likely that missingness in the outcome depended on its true value?			NA
	Risk of bias judgement			Low
Bias in measurement of the outcome	4.1 Was the method of measuring the outcome inappropriate?			N	All measurement indicators are internationally recognized objective indicators, rather than subjective judgments by researchers.
	4.2 Could measurement or ascertainment of the outcome have differed between intervention groups?			N	All measurement indicators are internationally recognized objective indicators, rather than subjective judgments by researchers.
	4.3 Were outcome assessors aware of the intervention received by study participants?			PY	Participants underwent different procedures that cannot be blinded
	4.4 If Y/PY/NI to 4.3: Could assessment of the outcome have been influenced by knowledge of intervention received?			PN	All measurement indicators are internationally recognized objective indicators, rather than subjective judgments by researchers.
	4.5 If Y/PY/NI to 4.4: Is it likely that assessment of the outcome was influenced by knowledge of intervention received?			NA
	Risk of bias judgement			Low
Bias in selection of the reported result	5.1 Were the data that produced this result analysed in accordance with a pre-specified analysis plan that was finalized before unblinded outcome data were available for analysis?			NI
	5.2 ... multiple eligible outcome measurements (e.g. scales, definitions, time points) within the outcome domain?			N	Both groups were measured using the same outcome measures at the same time point
	5.3 ... multiple eligible analyses of the data?			N	Both groups were measured using the same outcome measures at the same time point
	Risk of bias judgement			Some concerns
Overall bias	Risk of bias judgement			Some concerns
Unique ID	Wang 2012	Study ID	Wang 2012	Assessor	MY
Ref or Label	10.19845/j.cnki.zfysjjbzz.2012.05.014	Aim	assignment to intervention (the 'intention-to-treat' effect)
Experimental	RIPostC+Routine treatment	Comparator	Routine treatment	Source	Journal article(s) with results of the trial
Outcome	NIHSS,CRP,FIB,D-D	Results	Mean ± standard deviation	Weight	1
Domain	Signalling question			Response	Comments
Bias arising from the randomization process	1.1 Was the allocation sequence random?			NI	将符合纳入标准的受试者按照 1∶ 1 的比例随_x000D_ 机分实验组和对照组
	1.2 Was the allocation sequence concealed until participants were enrolled and assigned to interventions?			NI
	1.3 Did baseline differences between intervention groups suggest a problem with the randomization process?			N	入院时，实验组和对照组患者间 NIHSS 评分无显著差异( P ＞ 0． 05) ;两组治疗前后血清 CRP 水平比较入院时，两组患者 CRP 水平无显著差异( P ＞ 0． 05) ;入院时，两组血清 D-D 水平组间比较无显著差异( P ＞ 0． 05) ;入院时，两组患者血清 FIB 水平比较无显著差异( P ＞ 0． 05) ;
	Risk of bias judgement			Some concerns
Bias due to deviations from intended interventions	2.1.Were participants aware of their assigned intervention during the trial?			Y	Participants underwent different procedures that cannot be blinded
	2.2.Were carers and people delivering the interventions aware of participants' assigned intervention during the trial?			Y
	2.3. If Y/PY/NI to 2.1 or 2.2: Were there deviations from the intended intervention that arose because of the experimental context?			PN	The same basic treatment method only adds RIPostC, a non pharmacological treatment method, which has little impact on patient selectivity
	2.4 If Y/PY to 2.3: Were these deviations likely to have affected the outcome?			NA
	2.5. If Y/PY/NI to 2.4: Were these deviations from intended intervention balanced between groups?			NA
	2.6 Was an appropriate analysis used to estimate the effect of assignment to intervention?			PY	All measurement indicators are internationally recognized objective indicators, rather than subjective judgments by researchers.
	2.7 If N/PN/NI to 2.6: Was there potential for a substantial impact (on the result) of the failure to analyse participants in the group to which they were randomized?			NA
	Risk of bias judgement			Low
Bias due to missing outcome data	3.1 Were data for this outcome available for all, or nearly all, participants randomized?			PN	481 例中 82 例不符合入选标准; 32 例中途退出; 77 例未获得详细数据资料，其余 290 例实验组和对照组各 145 例。
	3.2 If N/PN/NI to 3.1: Is there evidence that result was not biased by missing outcome data?			PY
	3.3 If N/PN to 3.2: Could missingness in the outcome depend on its true value?			NA
	3.4 If Y/PY/NI to 3.3: Is it likely that missingness in the outcome depended on its true value?			NA
	Risk of bias judgement			Low
Bias in measurement of the outcome	4.1 Was the method of measuring the outcome inappropriate?			N	All measurement indicators are internationally recognized objective indicators, rather than subjective judgments by researchers.
	4.2 Could measurement or ascertainment of the outcome have differed between intervention groups?			N	All measurement indicators are internationally recognized objective indicators, rather than subjective judgments by researchers.
	4.3 Were outcome assessors aware of the intervention received by study participants?			PY	Participants underwent different procedures that cannot be blinded
	4.4 If Y/PY/NI to 4.3: Could assessment of the outcome have been influenced by knowledge of intervention received?			PN	All measurement indicators are internationally recognized objective indicators, rather than subjective judgments by researchers.
	4.5 If Y/PY/NI to 4.4: Is it likely that assessment of the outcome was influenced by knowledge of intervention received?			NA
	Risk of bias judgement			Low
Bias in selection of the reported result	5.1 Were the data that produced this result analysed in accordance with a pre-specified analysis plan that was finalized before unblinded outcome data were available for analysis?			NI
	5.2 ... multiple eligible outcome measurements (e.g. scales, definitions, time points) within the outcome domain?			N	Both groups were measured using the same outcome measures at the same time point
	5.3 ... multiple eligible analyses of the data?			N	Both groups were measured using the same outcome measures at the same time point
	Risk of bias judgement			Some concerns
Overall bias	Risk of bias judgement			Some concerns
Unique ID	Tian 2020	Study ID	Tian 2020	Assessor	MY
Ref or Label	10.16282/j.cnki.cn11-9336/r.2020.15.054	Aim	assignment to intervention (the 'intention-to-treat' effect)
Experimental	RIPostC+Routine treatment	Comparator	Routine treatment	Source	Journal article(s) with results of the trial
Outcome	NIHSS,BDNF	Results	Mean ± standard deviation	Weight	1
Domain	Signalling question			Response	Comments
Bias arising from the randomization process	1.1 Was the allocation sequence random?			Y	按照随机数字表分组原则处理，分为实验组和参照组，各18例。
	1.2 Was the allocation sequence concealed until participants were enrolled and assigned to interventions?			NI
	1.3 Did baseline differences between intervention groups suggest a problem with the randomization process?			N	组间处理前，两组NIHSS，血清BDNF含量比较，差异无统计学_x000D_ 意义（P＞0.05）。
	Risk of bias judgement			Some concerns
Bias due to deviations from intended interventions	2.1.Were participants aware of their assigned intervention during the trial?			Y	Participants underwent different procedures that cannot be blinded
	2.2.Were carers and people delivering the interventions aware of participants' assigned intervention during the trial?			Y
	2.3. If Y/PY/NI to 2.1 or 2.2: Were there deviations from the intended intervention that arose because of the experimental context?			PN	The same basic treatment method only adds RIPostC, a non pharmacological treatment method, which has little impact on patient selectivity
	2.4 If Y/PY to 2.3: Were these deviations likely to have affected the outcome?			NA
	2.5. If Y/PY/NI to 2.4: Were these deviations from intended intervention balanced between groups?			NA
	2.6 Was an appropriate analysis used to estimate the effect of assignment to intervention?			PY	All measurement indicators are internationally recognized objective indicators, rather than subjective judgments by researchers.
	2.7 If N/PN/NI to 2.6: Was there potential for a substantial impact (on the result) of the failure to analyse participants in the group to which they were randomized?			NA
	Risk of bias judgement			Low
Bias due to missing outcome data	3.1 Were data for this outcome available for all, or nearly all, participants randomized?			Y	All participants reported outcome measures
	3.2 If N/PN/NI to 3.1: Is there evidence that result was not biased by missing outcome data?			NA
	3.3 If N/PN to 3.2: Could missingness in the outcome depend on its true value?			NA
	3.4 If Y/PY/NI to 3.3: Is it likely that missingness in the outcome depended on its true value?			NA
	Risk of bias judgement			Low
Bias in measurement of the outcome	4.1 Was the method of measuring the outcome inappropriate?			N	All measurement indicators are internationally recognized objective indicators, rather than subjective judgments by researchers.
	4.2 Could measurement or ascertainment of the outcome have differed between intervention groups?			N	All measurement indicators are internationally recognized objective indicators, rather than subjective judgments by researchers.
	4.3 Were outcome assessors aware of the intervention received by study participants?			PY	Participants underwent different procedures that cannot be blinded
	4.4 If Y/PY/NI to 4.3: Could assessment of the outcome have been influenced by knowledge of intervention received?			PN	All measurement indicators are internationally recognized objective indicators, rather than subjective judgments by researchers.
	4.5 If Y/PY/NI to 4.4: Is it likely that assessment of the outcome was influenced by knowledge of intervention received?			NA
	Risk of bias judgement			Low
Bias in selection of the reported result	5.1 Were the data that produced this result analysed in accordance with a pre-specified analysis plan that was finalized before unblinded outcome data were available for analysis?			NI	Both groups were measured using the same outcome measures at the same time point
	5.2 ... multiple eligible outcome measurements (e.g. scales, definitions, time points) within the outcome domain?			N	Both groups were measured using the same outcome measures at the same time point
	5.3 ... multiple eligible analyses of the data?			N	Both groups were measured using the same outcome measures at the same time point
	Risk of bias judgement			Some concerns
Overall bias	Risk of bias judgement			Some concerns
Unique ID	Wlh 2012	Study ID	Wlh 2012	Assessor	MY
Ref or Label	黑龙江医药科学 2012年10月第35卷第5期	Aim	assignment to intervention (the 'intention-to-treat' effect)
Experimental	RIPostC+Routine treatment	Comparator	Routine treatment	Source	Journal article(s) with results of the trial
Outcome	NIHSS,BDNF	Results	Mean ± standard deviation	Weight	1
Domain	Signalling question			Response	Comments
Bias arising from the randomization process	1.1 Was the allocation sequence random?			NI	选择2011－02～2011－12佳木斯大学附属第一医院神经一科首次发病的住院患者18例，随机分为两组。实验组9例，男5例，女4例，平均年龄55岁；对照组9例，男4例，女5例，平均年龄56岁。两组一般资料差异无统计学意义，具有可比性 （ P ＞0．05） 。
	1.2 Was the allocation sequence concealed until participants were enrolled and assigned to interventions?			NI
	1.3 Did baseline differences between intervention groups suggest a problem with the randomization process?			N	两组一般资料差异无统计学意义，具有可比性 （ P ＞0．05） 。
	Risk of bias judgement			Some concerns
Bias due to deviations from intended interventions	2.1.Were participants aware of their assigned intervention during the trial?			Y	Participants underwent different procedures that cannot be blinded
	2.2.Were carers and people delivering the interventions aware of participants' assigned intervention during the trial?			Y
	2.3. If Y/PY/NI to 2.1 or 2.2: Were there deviations from the intended intervention that arose because of the experimental context?			PN	The same basic treatment method only adds RIPostC, a non pharmacological treatment method, which has little impact on patient selectivity
	2.4 If Y/PY to 2.3: Were these deviations likely to have affected the outcome?			NA
	2.5. If Y/PY/NI to 2.4: Were these deviations from intended intervention balanced between groups?			NA
	2.6 Was an appropriate analysis used to estimate the effect of assignment to intervention?			PY	All measurement indicators are internationally recognized objective indicators, rather than subjective judgments by researchers.
	2.7 If N/PN/NI to 2.6: Was there potential for a substantial impact (on the result) of the failure to analyse participants in the group to which they were randomized?			NA
	Risk of bias judgement			Low
Bias due to missing outcome data	3.1 Were data for this outcome available for all, or nearly all, participants randomized?			Y	All participants reported outcome measures
	3.2 If N/PN/NI to 3.1: Is there evidence that result was not biased by missing outcome data?			NA
	3.3 If N/PN to 3.2: Could missingness in the outcome depend on its true value?			NA
	3.4 If Y/PY/NI to 3.3: Is it likely that missingness in the outcome depended on its true value?			NA
	Risk of bias judgement			Low
Bias in measurement of the outcome	4.1 Was the method of measuring the outcome inappropriate?			N	All measurement indicators are internationally recognized objective indicators, rather than subjective judgments by researchers.
	4.2 Could measurement or ascertainment of the outcome have differed between intervention groups?			N	All measurement indicators are internationally recognized objective indicators, rather than subjective judgments by researchers.
	4.3 Were outcome assessors aware of the intervention received by study participants?			PY	Participants underwent different procedures that cannot be blinded
	4.4 If Y/PY/NI to 4.3: Could assessment of the outcome have been influenced by knowledge of intervention received?			PN	All measurement indicators are internationally recognized objective indicators, rather than subjective judgments by researchers.
	4.5 If Y/PY/NI to 4.4: Is it likely that assessment of the outcome was influenced by knowledge of intervention received?			NA
	Risk of bias judgement			Low
Bias in selection of the reported result	5.1 Were the data that produced this result analysed in accordance with a pre-specified analysis plan that was finalized before unblinded outcome data were available for analysis?			NI
	5.2 ... multiple eligible outcome measurements (e.g. scales, definitions, time points) within the outcome domain?			N	Both groups were measured using the same outcome measures at the same time point
	5.3 ... multiple eligible analyses of the data?			N	Both groups were measured using the same outcome measures at the same time point
	Risk of bias judgement			Some concerns
Overall bias	Risk of bias judgement			Some concerns
Unique ID	Wu 2019	Study ID	Wu 2019	Assessor	MY
Ref or Label	10．19296 /j．cnki．1008－2409．2019－03－001	Aim	assignment to intervention (the 'intention-to-treat' effect)
Experimental	RIPostC+Routine treatment	Comparator	Routine treatment	Source	Journal article(s) with results of the trial
Outcome	NIHSS	Results	Mean ± standard deviation	Weight	1
Domain	Signalling question			Response	Comments
Bias arising from the randomization process	1.1 Was the allocation sequence random?			NI	将上述满足条件入选的患者按照 1 ∶ 1 的比例随机分 为 对 照 组 和 实 验 组 ( LＲIP 组) ，每 组 为 60例
	1.2 Was the allocation sequence concealed until participants were enrolled and assigned to interventions?			NI
	1.3 Did baseline differences between intervention groups suggest a problem with the randomization process?			N	两组性别、年龄分布及梗死大小比较差异无统计学意义( P＞0．05) 。
	Risk of bias judgement			Some concerns
Bias due to deviations from intended interventions	2.1.Were participants aware of their assigned intervention during the trial?			Y	Participants underwent different procedures that cannot be blinded
	2.2.Were carers and people delivering the interventions aware of participants' assigned intervention during the trial?			Y
	2.3. If Y/PY/NI to 2.1 or 2.2: Were there deviations from the intended intervention that arose because of the experimental context?			PN	The same basic treatment method only adds RIPostC, a non pharmacological treatment method, which has little impact on patient selectivity
	2.4 If Y/PY to 2.3: Were these deviations likely to have affected the outcome?			NA
	2.5. If Y/PY/NI to 2.4: Were these deviations from intended intervention balanced between groups?			NA
	2.6 Was an appropriate analysis used to estimate the effect of assignment to intervention?			PY	All measurement indicators are internationally recognized objective indicators, rather than subjective judgments by researchers.
	2.7 If N/PN/NI to 2.6: Was there potential for a substantial impact (on the result) of the failure to analyse participants in the group to which they were randomized?			NA
	Risk of bias judgement			Low
Bias due to missing outcome data	3.1 Were data for this outcome available for all, or nearly all, participants randomized?			Y	All participants reported outcome measures
	3.2 If N/PN/NI to 3.1: Is there evidence that result was not biased by missing outcome data?			NA
	3.3 If N/PN to 3.2: Could missingness in the outcome depend on its true value?			NA
	3.4 If Y/PY/NI to 3.3: Is it likely that missingness in the outcome depended on its true value?			NA
	Risk of bias judgement			Low
Bias in measurement of the outcome	4.1 Was the method of measuring the outcome inappropriate?			N	All measurement indicators are internationally recognized objective indicators, rather than subjective judgments by researchers.
	4.2 Could measurement or ascertainment of the outcome have differed between intervention groups?			N	All measurement indicators are internationally recognized objective indicators, rather than subjective judgments by researchers.
	4.3 Were outcome assessors aware of the intervention received by study participants?			PY	Participants underwent different procedures that cannot be blinded
	4.4 If Y/PY/NI to 4.3: Could assessment of the outcome have been influenced by knowledge of intervention received?			PN	All measurement indicators are internationally recognized objective indicators, rather than subjective judgments by researchers.
	4.5 If Y/PY/NI to 4.4: Is it likely that assessment of the outcome was influenced by knowledge of intervention received?			NA
	Risk of bias judgement			Low
Bias in selection of the reported result	5.1 Were the data that produced this result analysed in accordance with a pre-specified analysis plan that was finalized before unblinded outcome data were available for analysis?			NI
	5.2 ... multiple eligible outcome measurements (e.g. scales, definitions, time points) within the outcome domain?			N	Both groups were measured using the same outcome measures at the same time point
	5.3 ... multiple eligible analyses of the data?			N	Both groups were measured using the same outcome measures at the same time point
	Risk of bias judgement			Some concerns
Overall bias	Risk of bias judgement			Some concerns
Unique ID	Zhang 2015	Study ID	Zhang 2015	Assessor	MY
Ref or Label	10. 3969 /j. issn. 1005-9202. 2015. 22. 039	Aim	assignment to intervention (the 'intention-to-treat' effect)
Experimental	RIPostC+Routine treatment	Comparator	Routine treatment	Source	Journal article(s) with results of the trial
Outcome	NIHSS,FIB,D-D,CRP	Results	Mean ± standard deviation	Weight	1
Domain	Signalling question			Response	Comments
Bias arising from the randomization process	1.1 Was the allocation sequence random?			Y	采用随机数字法分为研究组( 150 例) 和对照组( 136例) ;
	1.2 Was the allocation sequence concealed until participants were enrolled and assigned to interventions?			NI
	1.3 Did baseline differences between intervention groups suggest a problem with the randomization process?			N	两组患者入院时NIHSS，CＲP、FIB 及 D-D 水平均无显著差异( P＞ 0. 05) ;
	Risk of bias judgement			Some concerns
Bias due to deviations from intended interventions	2.1.Were participants aware of their assigned intervention during the trial?			Y	Participants underwent different procedures that cannot be blinded
	2.2.Were carers and people delivering the interventions aware of participants' assigned intervention during the trial?			Y
	2.3. If Y/PY/NI to 2.1 or 2.2: Were there deviations from the intended intervention that arose because of the experimental context?			PN	The same basic treatment method only adds RIPostC, a non pharmacological treatment method, which has little impact on patient selectivity
	2.4 If Y/PY to 2.3: Were these deviations likely to have affected the outcome?			NA
	2.5. If Y/PY/NI to 2.4: Were these deviations from intended intervention balanced between groups?			NA
	2.6 Was an appropriate analysis used to estimate the effect of assignment to intervention?			PY	All measurement indicators are internationally recognized objective indicators, rather than subjective judgments by researchers.
	2.7 If N/PN/NI to 2.6: Was there potential for a substantial impact (on the result) of the failure to analyse participants in the group to which they were randomized?			NA
	Risk of bias judgement			Low
Bias due to missing outcome data	3.1 Were data for this outcome available for all, or nearly all, participants randomized?			Y	All participants reported outcome measures
	3.2 If N/PN/NI to 3.1: Is there evidence that result was not biased by missing outcome data?			NA
	3.3 If N/PN to 3.2: Could missingness in the outcome depend on its true value?			NA
	3.4 If Y/PY/NI to 3.3: Is it likely that missingness in the outcome depended on its true value?			NA
	Risk of bias judgement			Low
Bias in measurement of the outcome	4.1 Was the method of measuring the outcome inappropriate?			N	All measurement indicators are internationally recognized objective indicators, rather than subjective judgments by researchers.
	4.2 Could measurement or ascertainment of the outcome have differed between intervention groups?			N	All measurement indicators are internationally recognized objective indicators, rather than subjective judgments by researchers.
	4.3 Were outcome assessors aware of the intervention received by study participants?			PY	Participants underwent different procedures that cannot be blinded
	4.4 If Y/PY/NI to 4.3: Could assessment of the outcome have been influenced by knowledge of intervention received?			PN	All measurement indicators are internationally recognized objective indicators, rather than subjective judgments by researchers.
	4.5 If Y/PY/NI to 4.4: Is it likely that assessment of the outcome was influenced by knowledge of intervention received?			NA
	Risk of bias judgement			Low
Bias in selection of the reported result	5.1 Were the data that produced this result analysed in accordance with a pre-specified analysis plan that was finalized before unblinded outcome data were available for analysis?			NI
	5.2 ... multiple eligible outcome measurements (e.g. scales, definitions, time points) within the outcome domain?			N	Both groups were measured using the same outcome measures at the same time point
	5.3 ... multiple eligible analyses of the data?			N	Both groups were measured using the same outcome measures at the same time point
	Risk of bias judgement			Some concerns
Overall bias	Risk of bias judgement			Some concerns
Unique ID	Zhao 2021	Study ID	Zhao 2021	Assessor	MY
Ref or Label	Cardio-Cerebrovasc Dis Prev Treat,June 2021,Vol.21,No.3	Aim	assignment to intervention (the 'intention-to-treat' effect)
Experimental	RIPostC+Routine treatment	Comparator	Routine treatment	Source	Journal article(s) with results of the trial
Outcome	NIHSS,BI	Results	Mean ± standard deviation	Weight	1
Domain	Signalling question			Response	Comments
Bias arising from the randomization process	1.1 Was the allocation sequence random?			Y	应用随机数字表分为观察组70例与对照组70例。
	1.2 Was the allocation sequence concealed until participants were enrolled and assigned to interventions?			NI
	1.3 Did baseline differences between intervention groups suggest a problem with the randomization process?			N	两组在性别、年龄、发病时间、烟酒史、高血压病史、糖尿病史、冠心病史、脑卒中病史及梗死部位等方面比较差异均无统计学意义（P > 0.05）
	Risk of bias judgement			Some concerns
Bias due to deviations from intended interventions	2.1.Were participants aware of their assigned intervention during the trial?			Y	Participants underwent different procedures that cannot be blinded
	2.2.Were carers and people delivering the interventions aware of participants' assigned intervention during the trial?			Y
	2.3. If Y/PY/NI to 2.1 or 2.2: Were there deviations from the intended intervention that arose because of the experimental context?			PN	The same basic treatment method only adds RIPostC, a non pharmacological treatment method, which has little impact on patient selectivity
	2.4 If Y/PY to 2.3: Were these deviations likely to have affected the outcome?			NA
	2.5. If Y/PY/NI to 2.4: Were these deviations from intended intervention balanced between groups?			NA
	2.6 Was an appropriate analysis used to estimate the effect of assignment to intervention?			PY	All measurement indicators are internationally recognized objective indicators, rather than subjective judgments by researchers.
	2.7 If N/PN/NI to 2.6: Was there potential for a substantial impact (on the result) of the failure to analyse participants in the group to which they were randomized?			NA
	Risk of bias judgement			Low
Bias due to missing outcome data	3.1 Were data for this outcome available for all, or nearly all, participants randomized?			Y	All participants reported outcome measures
	3.2 If N/PN/NI to 3.1: Is there evidence that result was not biased by missing outcome data?			NA
	3.3 If N/PN to 3.2: Could missingness in the outcome depend on its true value?			NA
	3.4 If Y/PY/NI to 3.3: Is it likely that missingness in the outcome depended on its true value?			NA
	Risk of bias judgement			Low
Bias in measurement of the outcome	4.1 Was the method of measuring the outcome inappropriate?			N	All measurement indicators are internationally recognized objective indicators, rather than subjective judgments by researchers.
	4.2 Could measurement or ascertainment of the outcome have differed between intervention groups?			N	All measurement indicators are internationally recognized objective indicators, rather than subjective judgments by researchers.
	4.3 Were outcome assessors aware of the intervention received by study participants?			PY	Participants underwent different procedures that cannot be blinded
	4.4 If Y/PY/NI to 4.3: Could assessment of the outcome have been influenced by knowledge of intervention received?			PN	All measurement indicators are internationally recognized objective indicators, rather than subjective judgments by researchers.
	4.5 If Y/PY/NI to 4.4: Is it likely that assessment of the outcome was influenced by knowledge of intervention received?			NA
	Risk of bias judgement			Low
Bias in selection of the reported result	5.1 Were the data that produced this result analysed in accordance with a pre-specified analysis plan that was finalized before unblinded outcome data were available for analysis?			NI
	5.2 ... multiple eligible outcome measurements (e.g. scales, definitions, time points) within the outcome domain?			N	Both groups were measured using the same outcome measures at the same time point
	5.3 ... multiple eligible analyses of the data?			N	Both groups were measured using the same outcome measures at the same time point
	Risk of bias judgement			Some concerns
Overall bias	Risk of bias judgement			Some concerns

## Sheet: Check
Basic information													Domain 1. Randomization process										Domain 2. Deviations from intended interventions																		Domain 3. Mising outcome data
Time	Unique ID	Assessor	Study ID	Reference	Experimental	Comparator	Outcome	Results	Aim	Effect of adhering to intervention?	Weight	Sources	1.1	1.2	Note for 1.1&1.2	1.3	Note for 1.3	1.0 Algorithm result	1.0 Assessor's Judgement	1.0 General note	1.0 Optional Question	1.0 Note for optional question	2.1	2.2	Note for 2.1&2.2	2.3	Note for 2.3	2.4	Note for 2.4	2.5	Note for 2.5	2.6	Note for 2.6	2.7	Note for 2.7	2.0 Algorithm result	2.0 Assessor's Judgement	2.0 General Notes	2.0 Optional Question	2.0 Note for optional question	3.1	Note for 3.1	3.2	Note for 3.2	3.3	Note for 3.3&3.4	3.4	Note for 3.4 (not use)	3.0 Algorithm result
2024/04/28 12.04	Chen 2016	JW	Chen 2016	CHINA MODERN DOCTOR Vol. 54 No. 9 March 2016	RIpostC+Routine treatment	Routine treatment	NIHSS	Mean ± standard deviation	assignment to intervention (the 'intention-to-treat' effect)	NA	1	Journal article(s) with results of the trial	NI	NI	only mentioned random, not mentioned in the article	N	The baseline of two sets of basic information and target outcome indicators described in the article is not statistically significant	Some concerns	Some concerns				Y	Y	Due to the fact that RIPostC is a significant treatment method and not a simple drug treatment, it is easy to distinguish the differences. Therefore, researchers and patients are aware that blinding is not possible	NI		NA		NA		Y		NA		Some concerns	Some concerns		Towards null		Y	All enrolled patients reported outcome measures	NA		NA		NA		Low
2024/04/28 12.28	Fan 2017	JW	Fan 2017	Chin J Diffic and Compl Cas, November 2017, Vol. 16 No.11	RIPostC+Routine treatment	Routine treatment	NIHSS, BI	Mean ± standard deviation	assignment to intervention (the 'intention-to-treat' effect)	NA	1	Journal article(s) with results of the trial	Y	NI	The article mentions the use of a random number table method	N	The baseline of two sets of basic information and target outcome indicators described in the article is not statistically significant	Some concerns	Some concerns				Y	Y	Due to the fact that RIPostC is a significant treatment method and not a simple drug treatment, it is easy to distinguish the differences. Therefore, researchers and patients are aware that blinding is not possible	NI		NA		NA		Y		NA		Some concerns	Some concerns				Y	All enrolled patients reported outcome measures	NA		NA		NA		Low
2024/04/28 12.28	Huang 2016	JW	Huang 2016	10. 3969 /j. issn. 1007 － 9572. 2016. 23. 005	RIPostC+Routine treatment	Routine treatment	NIHSS,mRS	Mean ± standard deviation	assignment to intervention (the 'intention-to-treat' effect)	NA	1	Journal article(s) with results of the trial	Y	NI	The article mentions the use of a random number table method	N	The baseline of two sets of basic information and target outcome indicators described in the article is not statistically significant	Some concerns	Some concerns				Y	Y	Due to the fact that RIPostC is a significant treatment method and not a simple drug treatment, it is easy to distinguish the differences. Therefore, researchers and patients are aware that blinding is not possible	PN	No patients expressed dissatisfaction or requested a group change with different treatment methods	NA		NA		PY		NA		Low	Low				Y	All enrolled patients reported outcome measures	NA		NA		NA		Low
2024/04/28 12.29	Yao 2022	JW	Yao 2022	１０．３９６９ ／ ｊ．ｉｓｓｎ．１００６－６２３３．２０２２．０３．０１４	RIPostC+Routine treatment	Routine treatment	NIHSS,mRS,BI	Mean ± standard deviation	assignment to intervention (the 'intention-to-treat' effect)	NA	1	Journal article(s) with results of the trial	NI	NI	only mentioned random, not mentioned in the article	N	The baseline of two sets of basic information and target outcome indicators described in the article is not statistically significant_x000D_	Some concerns	Some concerns				Y	Y	Due to the fact that RIPostC is a significant treatment method and not a simple drug treatment, it is easy to distinguish the differences. Therefore, researchers and patients are aware that blinding is not possible	PN	No patients expressed dissatisfaction or requested a group change with different treatment methods_x000D_	NA		NA		PY		NA		Low	Some concerns				Y	All enrolled patients reported outcome measures	NA		NA		NA		Low
2024/04/28 12.30	Liu 2016	JW	Liu 2016	ＣＨＩＮＡ ＨＥＡＬＴＨ ＣＡＲＥ ＆ ＮＵＴＲＩＴＩＯＮ	RIPostC+Routine treatment	Routine treatment	NIHSS	Mean ± standard deviation	assignment to intervention (the 'intention-to-treat' effect)	NA	1	Journal article(s) with results of the trial	NI	NI	only mentioned random, not mentioned in the article	N	The baseline of two sets of basic information and target outcome indicators described in the article is not statistically significant	Some concerns	Some concerns				Y	Y	Due to the fact that RIPostC is a significant treatment method and not a simple drug treatment, it is easy to distinguish the differences. Therefore, researchers and patients are aware that blinding is not possible	N	No patients expressed dissatisfaction or requested a group change with different treatment methods	NA		NA		PY	Both groups were analyzed based on intervention allocation	NA		Low	Low				Y	All enrolled patients reported outcome measures	NA		NA		NA		Low
2024/04/28 12.33	Jiang 2016	JW	Jiang 2016	10. 3969 /j. issn. 1005-9202. 2016. 04. 036	RIPostC+Routine treatment	Routine treatment	NIHSS,CRP	Mean ± standard deviation	assignment to intervention (the 'intention-to-treat' effect)	NA	1	Journal article(s) with results of the trial	Y	NI	The article mentions the use of a random number table method	N	The baseline of two sets of basic information and target outcome indicators described in the article is not statistically significant	Some concerns	Some concerns				Y	Y	Due to the fact that RIPostC is a significant treatment method and not a simple drug treatment, it is easy to distinguish the differences. Therefore, researchers and patients are aware that blinding is not possible	N	No patients expressed dissatisfaction or requested a group change with different treatment methods	NA		NA		Y	Both groups were analyzed based on intervention allocation	NA		Low	Low				Y	All enrolled patients reported outcome measures	NA		NA		NA		Low
2024/04/28 12.35	Zhou 2018	JW	Zhou 2018	10． 3969 /j． issn． 1007-0478． 2018． 02． 005	RIPostC+Routine treatment	Routine treatment	NIHSS,CRP,TNF-α,IL-6	Mean ± standard deviation	assignment to intervention (the 'intention-to-treat' effect)	NA	1	Journal article(s) with results of the trial	NI	NI	only mentioned random, not mentioned in the article	N	The baseline of two sets of basic information and target outcome indicators described in the article is not statistically significant	Some concerns	Some concerns				Y	Y	Due to the fact that RIPostC is a significant treatment method and not a simple drug treatment, it is easy to distinguish the differences. Therefore, researchers and patients are aware that blinding is not possible	N	No patients expressed dissatisfaction or requested a group change with different treatment methods	NA		NA		Y	Both groups were analyzed based on intervention allocation	NA		Low	Low				Y	All enrolled patients reported outcome measures	NA		NA		NA		Low
2024/04/28 12.38	Kuang 2019	JW	Kuang 2019	The Journal of Practical Medicine 2019 Vol.35 No.14	RIPostC+Routine treatment	Routine treatment	NIHSS,BI	Mean ± standard deviation	assignment to intervention (the 'intention-to-treat' effect)	NA	1	Journal article(s) with results of the trial	NI	NI	Only mentioned random, not mentioned in the article	N	The baseline of two sets of basic information and target outcome indicators described in the article is not statistically significant	Some concerns	Some concerns				Y	Y	Due to the fact that RIPostC is a significant treatment method and not a simple drug treatment, it is easy to distinguish the differences. Therefore, researchers and patients are aware that blinding is not possible	N	No patients expressed dissatisfaction or requested a group change with different treatment methods	NA		NA		Y	Both groups were analyzed based on intervention allocation	NA		Low	Low				Y	All enrolled patients reported outcome measures_x000D_	NA		NA		NA		Low
2024/04/28 12.41	Fang 2020	JW	Fang 2020	安徽卫生职业技术学院学报 2020 年 19 卷第 1 期	RIPostC+Routine treatment	Routine treatment	NIHSS,D-D	Mean ± standard deviation	assignment to intervention (the 'intention-to-treat' effect)	NA	1	Journal article(s) with results of the trial	NI	NI	Only mentioned random, not mentioned in the article	N	The baseline of two sets of basic information and target outcome indicators described in the article is not statistically significant	Some concerns	Some concerns				Y	Y	Due to the fact that RIPostC is a significant treatment method and not a simple drug treatment, it is easy to distinguish the differences. Therefore, researchers and patients are aware that blinding is not possible	N	No patients expressed dissatisfaction or requested a group change with different treatment methods	NA		NA		Y	Both groups were analyzed based on intervention allocation	NA		Low	Low				Y	All enrolled patients reported outcome measures	NA		NA		NA		Low
2024/04/28 12.43	Mai 2020	JW	Mai 2020	新疆医科大学硕士学位论文	RIPostC+Routine treatment	Routine treatment	NIHSS,mRS,BI	Mean ± standard deviation	assignment to intervention (the 'intention-to-treat' effect)	NA	1	Journal article(s) with results of the trial	Y	NI	The article mentions the use of a random number table method	N	The baseline of two sets of basic information and target outcome indicators described in the article is not statistically significant_x000D_	Some concerns	Some concerns				Y	Y	Due to the fact that RIPostC is a significant treatment method and not a simple drug treatment, it is easy to distinguish the differences. Therefore, researchers and patients are aware that blinding is not possible	N	No patients expressed dissatisfaction or requested a group change with different treatment methods	NA		NA		Y	Both groups were analyzed based on intervention allocation	NA		Low	Low				Y	All enrolled patients reported outcome measures	NA		NA		NA		Low
2024/04/28 12.46	Zhang 2020	JW	Zhang 2020	Medical Equipment，March. 2020，Vol. 33，No. 6	RIPostC+Routine treatment	Routine treatment	NHSS	Mean ± standard deviation	assignment to intervention (the 'intention-to-treat' effect)	NA	1	Journal article(s) with results of the trial	NI	NI	Only mentioned random, not mentioned in the article	N	The baseline of two sets of basic information and target outcome indicators described in the article is not statistically significant	Some concerns	Some concerns				Y	Y	Due to the fact that RIPostC is a significant treatment method and not a simple drug treatment, it is easy to distinguish the differences. Therefore, researchers and patients are aware that blinding is not possible	N	No patients expressed dissatisfaction or requested a group change with different treatment methods	NA		NA		Y	Both groups were analyzed based on intervention allocation	NA		Low	Low				Y	All enrolled patients reported outcome measures	NA		NA		NA		Low
2024/04/28 12.48	Liu 2020	JW	Liu 2020	中国当代医药 2020 年 5 月第 27 卷第 13 期	RIPostC+Routine treatment	Routine treatment	NIHSS	Mean ± standard deviation	assignment to intervention (the 'intention-to-treat' effect)	NA	1	Journal article(s) with results of the trial	NI	NI	Only mentioned random, not mentioned in the article	N	The baseline of two sets of basic information and target outcome indicators described in the article is not statistically significant	Some concerns	Some concerns				Y	Y	Due to the fact that RIPostC is a significant treatment method and not a simple drug treatment, it is easy to distinguish the differences. Therefore, researchers and patients are aware that blinding is not possible	N	No patients expressed dissatisfaction or requested a group change with different treatment methods	NA		NA		Y	Both groups were analyzed based on intervention allocation	NA		Low	Low				Y	All enrolled patients reported outcome measures	NA		NA		NA		Low
2024/04/28 12.52	Li 2020	JW	Li 2020	华北理工大学硕士学位论文	RIPostC+Routine treatment	Routine treatment	NIHSS,BI,FIB	Mean ± standard deviation	assignment to intervention (the 'intention-to-treat' effect)	NA	1	Journal article(s) with results of the trial	Y	NI	分层随机法	N	The baseline of two sets of basic information and target outcome indicators described in the article is not statistically significant	Some concerns	Some concerns				Y	Y	Due to the fact that RIPostC is a significant treatment method and not a simple drug treatment, it is easy to distinguish the differences. Therefore, researchers and patients are aware that blinding is not possible	N	No patients expressed dissatisfaction or requested a group change with different treatment methods	NA		NA		Y	Both groups were analyzed based on intervention allocation	NA		Low	Low				PN	The author reported the number of lost contacts, which exceeded 5% of the total	PN	Loss of follow-up not caused by treatment reasons	PN	Loss of follow-up not caused by treatment reasons	NA		Low
2024/04/28 12.55	Lww 2020	JW	Lww 2020	长春中医药大学 2020 届硕士学位论文	RIPostC+Routine treatment	Routine treatment	NIHSS,mRS,IL-6	Mean ± standard deviation	assignment to intervention (the 'intention-to-treat' effect)	NA	1	Journal article(s) with results of the trial	Y	NI	随机抽签法	N	The baseline of two sets of basic information and target outcome indicators described in the article is not statistically significant	Some concerns	Some concerns				Y	Y	Due to the fact that RIPostC is a significant treatment method and not a simple drug treatment, it is easy to distinguish the differences. Therefore, researchers and patients are aware that blinding is not possible	N	No patients expressed dissatisfaction or requested a group change with different treatment methods	NA		NA		Y	Both groups were analyzed based on intervention allocation	NA		Low	Low				Y	All enrolled patients reported outcome measures	NA		NA		NA		Low
2024/04/28 13.04	Chen 2020	JW	Chen 2020	10. 3969/ j. issn. 0253-9802. 2020. 11. 005	rt-PA+RIPostC+Routine treatment	rt-PA+Routine treatment	NIHSS,BI,CRP,FIB,IL-6,D-D	Mean ± standard deviation	assignment to intervention (the 'intention-to-treat' effect)	NA	1	Journal article(s) with results of the trial	PN	PN	Not mentioned in the article	N	The baseline of two sets of basic information and target outcome indicators described in the article is not statistically significant	High	High		Towards null		Y	Y	Due to the fact that RIPostC is a significant treatment method and not a simple drug treatment, it is easy to distinguish the differences. Therefore, researchers and patients are aware that blinding is not possible	N	No patients expressed dissatisfaction or requested a group change with different treatment methods	NA		NA		Y	Both groups were analyzed based on intervention allocation	NA		Low	Low				Y	All enrolled patients reported outcome measures	NA		NA		NA		Low
2024/04/28 13.06	Lin 2020	JW	Lin 2020	10.15912/j.cnki.gocm.2020.31.009	RIPostC+Routine treatment	Routine treatment	NIHSS,mRS	Mean ± standard deviation	assignment to intervention (the 'intention-to-treat' effect)	NA	1	Journal article(s) with results of the trial	Y	NI	The article mentions the use of a random number table method	N	The baseline of two sets of basic information and target outcome indicators described in the article is not statistically significant	Some concerns	Some concerns				Y	Y	Due to the fact that RIPostC is a significant treatment method and not a simple drug treatment, it is easy to distinguish the differences. Therefore, researchers and patients are aware that blinding is not possible	N	No patients expressed dissatisfaction or requested a group change with different treatment methods	NA		NA		Y	Both groups were analyzed based on intervention allocation	NA		Low	Low				Y	All enrolled patients reported outcome measures	NA		NA		NA		Low
2024/04/28 13.08	Wu 2021	JW	Wu 2021	沈阳医学院硕士学位论文	RIPostC+Routine treatment	Routine treatment	NIHSS	Mean ± standard deviation	assignment to intervention (the 'intention-to-treat' effect)	NA	1	Journal article(s) with results of the trial	Y	NI	The article mentions the use of a random number table method	N	The baseline of two sets of basic information and target outcome indicators described in the article is not statistically significant	Some concerns	Some concerns				Y	Y	Due to the fact that RIPostC is a significant treatment method and not a simple drug treatment, it is easy to distinguish the differences. Therefore, researchers and patients are aware that blinding is not possible	N	No patients expressed dissatisfaction or requested a group change with different treatment methods	NA		NA		Y	Both groups were analyzed based on intervention allocation	NA		Low	Low				Y	All enrolled patients reported outcome measures	NA		NA		NA		Low
2024/04/28 13.10	Liu 2021	JW	Liu 2021	中国医科大学硕士学位论文	RIPostC+Routine treatment	Routine treatment	NIHSS,mRS,BI	Mean ± standard deviation	assignment to intervention (the 'intention-to-treat' effect)	NA	1	Journal article(s) with results of the trial	NI	NI	Only mentioned random, not mentioned in the article	N	The baseline of two sets of basic information and target outcome indicators described in the article is not statistically significant	Some concerns	Some concerns				Y	Y	Due to the fact that RIPostC is a significant treatment method and not a simple drug treatment, it is easy to distinguish the differences. Therefore, researchers and patients are aware that blinding is not possible	N	No patients expressed dissatisfaction or requested a group change with different treatment methods	NA		NA		Y	Both groups were analyzed based on intervention allocation	NA		Low	Low				Y	All enrolled patients reported outcome measures	NA		NA		NA		Low
2024/04/28 13.11	Chen 2021	JW	Chen 2021	沈阳医学院硕士学位论文	RIPostC+Routine treatment	Routine treatment	NIHSS	Mean ± standard deviation	assignment to intervention (the 'intention-to-treat' effect)	NA	1	Journal article(s) with results of the trial	Y	NI	The article mentions the use of a random number table method	N	The baseline of two sets of basic information and target outcome indicators described in the article is not statistically significant	Some concerns	Some concerns				Y	Y	Due to the fact that RIPostC is a significant treatment method and not a simple drug treatment, it is easy to distinguish the differences. Therefore, researchers and patients are aware that blinding is not possible	N	No patients expressed dissatisfaction or requested a group change with different treatment methods	NA		NA		Y	Both groups were analyzed based on intervention allocation	NA		Low	Low				Y	All enrolled patients reported outcome measures	NA		NA		NA		Low
2024/04/28 13.14	Zhou 2021	JW	Zhou 2021	Chin J Convalescent Med，May 2021，Vol.30，No.5	RIPostC+Routine treatment	Routine treatment	NIHSS,FIB	Mean ± standard deviation	assignment to intervention (the 'intention-to-treat' effect)	NA	1	Journal article(s) with results of the trial	NI	PN	Not mentioned in the article	N	The baseline of two sets of basic information and target outcome indicators described in the article is not statistically significant_x000D_	High	High				Y	Y	Due to the fact that RIPostC is a significant treatment method and not a simple drug treatment, it is easy to distinguish the differences. Therefore, researchers and patients are aware that blinding is not possible	N	No patients expressed dissatisfaction or requested a group change with different treatment methods	NA		NA		Y	Both groups were analyzed based on intervention allocation	NA		Low	Low				PY	All enrolled patients reported outcome measures	NA		NA		NA		Low
2024/04/28 13.16	Li 2021	JW	Li 2021	１０．３９６９／ｊ．ｉｓｓｎ．１００９－０１２６．２０２１．０７．０１５	RIPostC+Routine treatment	Routine treatment	NIHSS,BI	Mean ± standard deviation	assignment to intervention (the 'intention-to-treat' effect)	NA	1	Journal article(s) with results of the trial	NI	PN	Not mentioned in the article	N	The baseline of two sets of basic information and target outcome indicators described in the article is not statistically significant	High	High				Y	Y	Due to the fact that RIPostC is a significant treatment method and not a simple drug treatment, it is easy to distinguish the differences. Therefore, researchers and patients are aware that blinding is not possible	N	No patients expressed dissatisfaction or requested a group change with different treatment methods	NA		NA		Y	Both groups were analyzed based on intervention allocation	NA		Low	Low				Y	All enrolled patients reported outcome measures	NA		NA		NA		Low
2024/04/28 13.18	Dai 2022	JW	Dai 2022	沈阳医学院硕士学位论文	RIPostC+Routine treatment	Routine treatment	NIHSS,mRS	Mean ± standard deviation	assignment to intervention (the 'intention-to-treat' effect)	NA	1	Journal article(s) with results of the trial	NI	NI	Only mentioned random, not mentioned in the article	N	The baseline of two sets of basic information and target outcome indicators described in the article is not statistically significant	Some concerns	Some concerns				Y	Y	Due to the fact that RIPostC is a significant treatment method and not a simple drug treatment, it is easy to distinguish the differences. Therefore, researchers and patients are aware that blinding is not possible	N	No patients expressed dissatisfaction or requested a group change with different treatment methods	NA		NA		Y	Both groups were analyzed based on intervention allocation	NA		Low	Low				Y	All enrolled patients reported outcome measures	NA		NA		NA		Low
2024/04/28 13.20	Wu 2022	JW	Wu 2022	沈阳医学院硕士学位论文	RIPostC+Routine treatment	Routine treatment	NIHSS,mRS,IL-6	Mean ± standard deviation	assignment to intervention (the 'intention-to-treat' effect)	NA	1	Journal article(s) with results of the trial	NI	NI	Only mentioned random, not mentioned in the article	N	The baseline of two sets of basic information and target outcome indicators described in the article is not statistically significant	Some concerns	Some concerns				Y	Y	Due to the fact that RIPostC is a significant treatment method and not a simple drug treatment, it is easy to distinguish the differences. Therefore, researchers and patients are aware that blinding is not possible	N	No patients expressed dissatisfaction or requested a group change with different treatment methods	NA		NA		Y	Both groups were analyzed based on intervention allocation	NA		Low	Low				Y	All enrolled patients reported outcome measures	NA		NA		NA		Low
2024/04/28 13.22	Wang 2022	JW	Wang 2022	沈阳医学院硕士学位论文	RIPostC+Routine treatment	Routine treatment	NIHSS,mRS	Mean ± standard deviation	assignment to intervention (the 'intention-to-treat' effect)	NA	1	Journal article(s) with results of the trial	Y	NI	The article mentions the use of a random number table method	N	The baseline of two sets of basic information and target outcome indicators described in the article is not statistically significant	Some concerns	Some concerns				Y	Y	Due to the fact that RIPostC is a significant treatment method and not a simple drug treatment, it is easy to distinguish the differences. Therefore, researchers and patients are aware that blinding is not possible	N	No patients expressed dissatisfaction or requested a group change with different treatment methods	NA		NA		Y	Both groups were analyzed based on intervention allocation	NA		Low	Low				Y	All enrolled patients reported outcome measures	NA		NA		NA		Low
2024/04/28 13.24	Qu 2022	JW	Qu 2022	Vol. 33 No. 8 Journal of Aerospace Medicine Aug 2022	RIPostC+Routine treatment	Routine treatment	NIHSS,mRS	Mean ± standard deviation	assignment to intervention (the 'intention-to-treat' effect)	NA	1	Journal article(s) with results of the trial	Y	NI	The article mentions the use of a random number table method	N	The baseline of two sets of basic information and target outcome indicators described in the article is not statistically significant	Some concerns	Some concerns				Y	Y	Due to the fact that RIPostC is a significant treatment method and not a simple drug treatment, it is easy to distinguish the differences. Therefore, researchers and patients are aware that blinding is not possible	N	No patients expressed dissatisfaction or requested a group change with different treatment methods	NA		NA		Y	Both groups were analyzed based on intervention allocation	NA		Low	Low				Y	All enrolled patients reported outcome measures	NA		NA		NA		Low
2024/04/28 13.26	Sun 2022	JW	Sun 2022	10.15932/j.0253-9713.2022.12.004	rt-PA+RIPostC+Routine treatment	rt-PA+Routine treatment	NIHSS,mRS,BI	Mean ± standard deviation	assignment to intervention (the 'intention-to-treat' effect)	NA	1	Journal article(s) with results of the trial	Y	NI	The article mentions the use of a random number table method	N	The baseline of two sets of basic information and target outcome indicators described in the article is not statistically significant	Some concerns	Some concerns				Y	Y	Due to the fact that RIPostC is a significant treatment method and not a simple drug treatment, it is easy to distinguish the differences. Therefore, researchers and patients are aware that blinding is not possible	N	No patients expressed dissatisfaction or requested a group change with different treatment methods	NA		NA		Y	Both groups were analyzed based on intervention allocation	NA		Low	Low				Y	All enrolled patients reported outcome measures	NA		NA		NA		Low
2024/04/28 13.28	Feng 2022	JW	Feng 2022	10.12114/j.issn.1008-5971.2022.00.314	RIPostC+Routine treatment	Routine treatment	NIHSS,CRP,IL-6,BDNF,TNF-α	Mean ± standard deviation	assignment to intervention (the 'intention-to-treat' effect)	NA	1	Journal article(s) with results of the trial	NI	PN	Not mentioned in the article	N	The baseline of two sets of basic information and target outcome indicators described in the article is not statistically significant	High	High		Towards null		Y	Y	Due to the fact that RIPostC is a significant treatment method and not a simple drug treatment, it is easy to distinguish the differences. Therefore, researchers and patients are aware that blinding is not possible	N	No patients expressed dissatisfaction or requested a group change with different treatment methods	NA		NA		Y	Both groups were analyzed based on intervention allocation	NA		Low	Low				Y	All enrolled patients reported outcome measures	NA		NA		NA		Low
2024/04/28 13.30	Guo 2023	JW	Guo 2023	１０． １９５２８ ／ ｊ． ｉｓｓｎ． １００３ － ３５４８． ２０２３． ０６． ０１０	rt-PA+RIPostC+Routine treatment	rt-PA+Routine treatment	NIHSS	Mean ± standard deviation	assignment to intervention (the 'intention-to-treat' effect)	NA	1	Journal article(s) with results of the trial	NI	PN	Not mentioned in the article	N	The baseline of two sets of basic information and target outcome indicators described in the article is not statistically significant	High	High		Towards null		Y	Y	Due to the fact that RIPostC is a significant treatment method and not a simple drug treatment, it is easy to distinguish the differences. Therefore, researchers and patients are aware that blinding is not possible	N	No patients expressed dissatisfaction or requested a group change with different treatment methods	NA		NA		Y	Both groups were analyzed based on intervention allocation	NA		Low	Low				Y	All enrolled patients reported outcome measures	NA		NA		NA		Low
2024/04/28 13.32	Zhao 2023	JW	Zhao 2023	10.12114/j.issn.1008-5971.2023.00.211	RIPostC+Routine treatment	Routine treatment	NIHSS,mRS,BI	Mean ± standard deviation	assignment to intervention (the 'intention-to-treat' effect)	NA	1	Journal article(s) with results of the trial	NI	PN	Not mentioned in the article	N	The baseline of two sets of basic information and target outcome indicators described in the article is not statistically significant	High	High		Towards null		Y	Y	Due to the fact that RIPostC is a significant treatment method and not a simple drug treatment, it is easy to distinguish the differences. Therefore, researchers and patients are aware that blinding is not possible	N	No patients expressed dissatisfaction or requested a group change with different treatment methods	NA		NA		Y	Both groups were analyzed based on intervention allocation	NA		Low	Low				Y	All enrolled patients reported outcome measures	NA		NA		NA		Low
2024/04/28 13.33	Peng 2014	JW	Peng 2014	10.13517/j.cnki.ccm.2014.04.005	RIPostC+Routine treatment	Routine treatment	NIHSS,BI	Mean ± standard deviation	assignment to intervention (the 'intention-to-treat' effect)	NA	1	Journal article(s) with results of the trial	NI	NI	Only mentioned random, not mentioned in the article	N	The baseline of two sets of basic information and target outcome indicators described in the article is not statistically significant	Some concerns	Some concerns				Y	Y	Due to the fact that RIPostC is a significant treatment method and not a simple drug treatment, it is easy to distinguish the differences. Therefore, researchers and patients are aware that blinding is not possible	N	No patients expressed dissatisfaction or requested a group change with different treatment methods	NA		NA		Y	Both groups were analyzed based on intervention allocation	NA		Low	Low				Y	All enrolled patients reported outcome measures	NA		NA		NA		Low
2024/04/28 13.35	Meng 2016	JW	Meng 2016	10． 3969 /j． issn． 1671 － 4695． 2016． 09． 006	RIPostC+Routine treatment	Routine treatment	NIHSS	Mean ± standard deviation	assignment to intervention (the 'intention-to-treat' effect)	NA	1	Journal article(s) with results of the trial	NI	NI	Only mentioned random, not mentioned in the article	N	The baseline of two sets of basic information and target outcome indicators described in the article is not statistically significant	Some concerns	Some concerns				Y	Y	Due to the fact that RIPostC is a significant treatment method and not a simple drug treatment, it is easy to distinguish the differences. Therefore, researchers and patients are aware that blinding is not possible	N	No patients expressed dissatisfaction or requested a group change with different treatment methods	NA		NA		Y	Both groups were analyzed based on intervention allocation	NA		Low	Low				Y	All enrolled patients reported outcome measures	NA		NA		NA		Low
2024/04/28 13.36	Shi 2017	JW	Shi 2017	10.19845/j.cnki.zfysjjbzz.2017.05.011	RIPostC+Routine treatment	Routine treatment	NIHSS,mRS	Mean ± standard deviation	assignment to intervention (the 'intention-to-treat' effect)	NA	1	Journal article(s) with results of the trial	NI	NI	Only mentioned random, not mentioned in the article	NI	The baseline of two sets of basic information and target outcome indicators described in the article is not statistically significant	Some concerns	Some concerns				Y	Y	Due to the fact that RIPostC is a significant treatment method and not a simple drug treatment, it is easy to distinguish the differences. Therefore, researchers and patients are aware that blinding is not possible	N	No patients expressed dissatisfaction or requested a group change with different treatment methods	NA		NA		Y	Both groups were analyzed based on intervention allocation	NA		Low	Low				Y	All enrolled patients reported outcome measures	NA		NA		NA		Low
2024/04/28 13.39	Wang 2012	JW	Wang 2012	10.19845/j.cnki.zfysjjbzz.2012.05.014	RIPostC+Routine treatment	Routine treatment	NIHSS,CRP,FIB,D-D	Mean ± standard deviation	assignment to intervention (the 'intention-to-treat' effect)	NA	1	Journal article(s) with results of the trial	NI	NI	Only mentioned random, not mentioned in the article	N	The baseline of two sets of basic information and target outcome indicators described in the article is not statistically significant	Some concerns	Some concerns				Y	Y	Due to the fact that RIPostC is a significant treatment method and not a simple drug treatment, it is easy to distinguish the differences. Therefore, researchers and patients are aware that blinding is not possible	N	No patients expressed dissatisfaction or requested a group change with different treatment methods	NA		NA		Y	Both groups were analyzed based on intervention allocation	NA		Low	Low				Y	All enrolled patients reported outcome measures	NA		NA		NA		Low
2024/04/28 13.41	Tian 2020	JW	Tian 2020	10.16282/j.cnki.cn11-9336/r.2020.15.054	RIPostC+Routine treatment	Routine treatment	NIHSS,BDNF	Mean ± standard deviation	assignment to intervention (the 'intention-to-treat' effect)	NA	1	Journal article(s) with results of the trial	Y	NI	The article mentions the use of a random number table method	N	The baseline of two sets of basic information and target outcome indicators described in the article is not statistically significant	Some concerns	Some concerns				Y	Y	Due to the fact that RIPostC is a significant treatment method and not a simple drug treatment, it is easy to distinguish the differences. Therefore, researchers and patients are aware that blinding is not possible	N	No patients expressed dissatisfaction or requested a group change with different treatment methods	NA		NA		Y	Both groups were analyzed based on intervention allocation	NA		Low	Low				Y	All enrolled patients reported outcome measures	NA		NA		NA		Low
2024/04/28 13.42	Wlh 2012	JW	Wlh 2012	黑龙江医药科学 2012年10月第35卷第5期	RIPostC+Routine treatment	Routine treatment	NIHSS,BDNF	Mean ± standard deviation	assignment to intervention (the 'intention-to-treat' effect)	NA	1	Journal article(s) with results of the trial	NI	NI	Only mentioned random, not mentioned in the article	N	The baseline of two sets of basic information and target outcome indicators described in the article is not statistically significant	Some concerns	Some concerns				Y	Y	Due to the fact that RIPostC is a significant treatment method and not a simple drug treatment, it is easy to distinguish the differences. Therefore, researchers and patients are aware that blinding is not possible	N	No patients expressed dissatisfaction or requested a group change with different treatment methods	NA		NA		Y	Both groups were analyzed based on intervention allocation	NA		Low	Low				Y	All enrolled patients reported outcome measures	NA		NA		NA		Low
2024/04/28 13.44	Wu 2019	JW	Wu 2019	10．19296 /j．cnki．1008－2409．2019－03－001	RIPostC+Routine treatment	Routine treatment	NIHSS	Mean ± standard deviation	assignment to intervention (the 'intention-to-treat' effect)	NA	1	Journal article(s) with results of the trial	NI	NI	Only mentioned random, not mentioned in the article	N	The baseline of two sets of basic information and target outcome indicators described in the article is not statistically significant	Some concerns	Some concerns				Y	Y	Participants Due to the fact that RIPostC is a significant treatment method and not a simple drug treatment, it is easy to distinguish the differences. Therefore, researchers and patients are aware that blinding is not possibledifferent procedures that cannot be blinded	N	No patients expressed dissatisfaction or requested a group change with different treatment methods	NA		NA		Y	Both groups were analyzed based on intervention allocation	NA		Low	Low				Y	All enrolled patients reported outcome measures	NA		NA		NA		Low
2024/04/28 13.46	Zhang 2015	JW	Zhang 2015	10. 3969 /j. issn. 1005-9202. 2015. 22. 039	RIPostC+Routine treatment	Routine treatment	NIHSS,FIB,D-D,CRP	Mean ± standard deviation	assignment to intervention (the 'intention-to-treat' effect)	NA	1	Journal article(s) with results of the trial	Y	NI	The article mentions the use of a random number table method	N	The baseline of two sets of basic information and target outcome indicators described in the article is not statistically significant	Some concerns	Some concerns				Y	Y	Due to the fact that RIPostC is a significant treatment method and not a simple drug treatment, it is easy to distinguish the differences. Therefore, researchers and patients are aware that blinding is not possible	N	No patients expressed dissatisfaction or requested a group change with different treatment methods	NA		NA		Y	Both groups were analyzed based on intervention allocation	NA		Low	Low				Y	All enrolled patients reported outcome measures	NA		NA		NA		Low
2024/04/28 13.47	Zhao 2021	JW	Zhao 2021	Cardio-Cerebrovasc Dis Prev Treat,June 2021,Vol.21,No.3	RIPostC+Routine treatment	Routine treatment	NIHSS,BI	Mean ± standard deviation	assignment to intervention (the 'intention-to-treat' effect)	NA	1	Journal article(s) with results of the trial	Y	NI	The article mentions the use of a random number table method	N	The baseline of two sets of basic information and target outcome indicators described in the article is not statistically significant	Some concerns	Some concerns				Y	Y	Due to the fact that RIPostC is a significant treatment method and not a simple drug treatment, it is easy to distinguish the differences. Therefore, researchers and patients are aware that blinding is not possible	N	No patients expressed dissatisfaction or requested a group change with different treatment methods	NA		NA		Y	Both groups were analyzed based on intervention allocation	NA		Low	Low				Y	All enrolled patients reported outcome measures	NA		NA		NA		Low
[truncated: 35 more columns]

## Sheet: Print_format (PP)
Unique ID		Study ID		Assessor
Ref or Label		Aim	adhering to intervention (the 'per-protocol' effect)	The effect of adhering to intervention…
Experimental		Comparator		Source
Outcome		Results		Weight
Domain	Signalling question			Response	Comments
Bias arising from the randomization process	1.1 Was the allocation sequence random?
	1.2 Was the allocation sequence concealed until participants were enrolled and assigned to interventions?
	1.3 Did baseline differences between intervention groups suggest a problem with the randomization process?
	Risk of bias judgement
Bias due to deviations from intended interventions	2.1 Were participants aware of their assigned intervention during the trial?
	2.2 Were carers and people delivering the interventions aware of participants' assigned intervention during the trial?
	2.3. [If applicable:] If Y/PY/NI to 2.1 or 2.2: Were important non-protocol interventions balanced across intervention groups?
	2.4. [If applicable:] Were there failures in implementing the intervention that could have affected the outcome?
	2.5. [If applicable:] Was there non-adherence to the assigned intervention regimen that could have affected participants’ outcomes?
	2.6. If N/PN/NI to 2.3, or Y/PY/NI to 2.4 or 2.5: Was an appropriate analysis used to estimate the effect of adhering to the intervention?
	Risk of bias judgement
Bias due to missing outcome data	3.1 Were data for this outcome available for all, or nearly all, participants randomized?
	3.2 If N/PN/NI to 3.1: Is there evidence that result was not biased by missing outcome data?
	3.3 If N/PN to 3.2: Could missingness in the outcome depend on its true value?
	3.4 If Y/PY/NI to 3.3: Is it likely that missingness in the outcome depended on its true value?
	Risk of bias judgement
Bias in measurement of the outcome	4.1 Was the method of measuring the outcome inappropriate?
	4.2 Could measurement or ascertainment of the outcome have differed between intervention groups?
	4.3 Were outcome assessors aware of the intervention received by study participants?
	4.4 If Y/PY/NI to 4.3: Could assessment of the outcome have been influenced by knowledge of intervention received?
	4.5 If Y/PY/NI to 4.4: Is it likely that assessment of the outcome was influenced by knowledge of intervention received?
	Risk of bias judgement
Bias in selection of the reported result	5.1 Were the data that produced this result analysed in accordance with a pre-specified analysis plan that was finalized before unblinded outcome data were available for analysis?
	5.2 ... multiple eligible outcome measurements (e.g. scales, definitions, time points) within the outcome domain?
	5.3 ... multiple eligible analyses of the data?
	Risk of bias judgement
Overall bias	Risk of bias judgement

## Sheet: Print_format (ITT)
Unique ID		Study ID		Assessor
Ref or Label		Aim	assignment to intervention (the 'intention-to-treat' effect)
Experimental		Comparator		Source
Outcome		Results		Weight
Domain	Signalling question			Response	Comments
Bias arising from the randomization process	1.1 Was the allocation sequence random?
	1.2 Was the allocation sequence concealed until participants were enrolled and assigned to interventions?
	1.3 Did baseline differences between intervention groups suggest a problem with the randomization process?
	Risk of bias judgement
Bias due to deviations from intended interventions	2.1.Were participants aware of their assigned intervention during the trial?
	2.2.Were carers and people delivering the interventions aware of participants' assigned intervention during the trial?
	2.3. If Y/PY/NI to 2.1 or 2.2: Were there deviations from the intended intervention that arose because of the experimental context?
	2.4 If Y/PY to 2.3: Were these deviations likely to have affected the outcome?
	2.5. If Y/PY/NI to 2.4: Were these deviations from intended intervention balanced between groups?
	2.6 Was an appropriate analysis used to estimate the effect of assignment to intervention?
	2.7 If N/PN/NI to 2.6: Was there potential for a substantial impact (on the result) of the failure to analyse participants in the group to which they were randomized?
	Risk of bias judgement
Bias due to missing outcome data	3.1 Were data for this outcome available for all, or nearly all, participants randomized?
	3.2 If N/PN/NI to 3.1: Is there evidence that result was not biased by missing outcome data?
	3.3 If N/PN to 3.2: Could missingness in the outcome depend on its true value?
	3.4 If Y/PY/NI to 3.3: Is it likely that missingness in the outcome depended on its true value?
	Risk of bias judgement
Bias in measurement of the outcome	4.1 Was the method of measuring the outcome inappropriate?
	4.2 Could measurement or ascertainment of the outcome have differed between intervention groups?
	4.3 Were outcome assessors aware of the intervention received by study participants?
	4.4 If Y/PY/NI to 4.3: Could assessment of the outcome have been influenced by knowledge of intervention received?
	4.5 If Y/PY/NI to 4.4: Is it likely that assessment of the outcome was influenced by knowledge of intervention received?
	Risk of bias judgement
Bias in selection of the reported result	5.1 Were the data that produced this result analysed in accordance with a pre-specified analysis plan that was finalized before unblinded outcome data were available for analysis?
	5.2 ... multiple eligible outcome measurements (e.g. scales, definitions, time points) within the outcome domain?
	5.3 ... multiple eligible analyses of the data?
	Risk of bias judgement
Overall bias	Risk of bias judgement

## Sheet: Function Tab
	Journal article(s) with results of the trial	NA	Yes		1.1 Was the allocation sequence random?		2.1 Were participants aware of their assigned intervention during the trial?	2.1 Were participants aware of their assigned intervention during the trial?		3.1 Were data for this outcome available for all, or nearly all, participants randomized?	Individually Randomized, Parallel Group Trials	4.1 Was the method of measuring the outcome inappropriate?	assignment to intervention (the 'intention-to-treat' effect)	5.1 Were the data that produced this result analysed in accordance with a pre-specified analysis plan that was finalized before unblinded outcome data were available for analysis?				occurance of non-protocol interventions
NA	Trial protocol	Favours experimental	No (Please include reasons in the note)	Y	1.2 Was the allocation sequence concealed until participants were enrolled and assigned to interventions?	Low	2.2 Were carers and people delivering the interventions aware of participants' assigned intervention during the trial?	2.2 Were carers and people delivering the interventions aware of participants' assigned intervention during the trial?		3.2 If N/PN/NI to 3.1: Is there evidence that the result was not biased by missing outcome data?		4.2 Could measurement or ascertainment of the outcome have differed between intervention groups?	adhering to intervention (the 'per-protocol' effect)	5.2 ... multiple eligible outcome measurements (e.g. scales, definitions, time points) within the outcome domain?				failures in implementing the intervention that could have affected the outcome
Y	Statistical analysis plan (SAP)	Favours comparator		PY	1.3 Did baseline differences between intervention groups suggest a problem with the randomization process?	High	2.3 [if applicable:] If Y/PY/NI to 2.1 or 2.2: Were important non- protocol interventions balanced across intervention groups?	2.3 If Y/PY/NI to 2.1 or 2.2: Were there deviations from the intended intervention that arose because of the experimental context?		3.3 If N/PN to 3.2: Could missingness in the outcome depend on its true value?		4.3 If N/PN/NI to 4.1 and 4.2: Were outcome assessors aware of the intervention received by study participants?		5.3 ... multiple eligible analyses of the data?				non-adherence to their assigned intervention by trial participants
PY	Non-commercial trial registry record (e.g. ClinicalTrials.gov record)	Towards null		PN		Some concerns	2.4 [if applicable:] Were there failures in implementing the intervention that could have affected the outcome?	2.4 If Y/PY to 2.3: Were these deviations likely to have affected the outcome?		3.4 If Y/PY/NI to 3.3: Is it likely that missingness in the outcome depended on its true value?		4.4 If Y/PY/NI to 4.3: Could assessment of the outcome have been influenced by knowledge of intervention received?
PN	Company-owned trial registry record (e.g. GSK Clinical Study Register record)	Away from null		N			2.5 [if applicable:] Was there non-adherence to the assigned intervention regimen that could have affected participants’ outcomes?	2.5. If Y/PY/NI to 2.4: Were these deviations from intended intervention balanced between groups?				4.5 If Y/PY/NI to 4.4: Is it likely that assessment of the outcome was influenced by knowledge of intervention received?
N	“Grey literature” (e.g. unpublished thesis)	Unpredictable		NI			2.6 If N/PN/NI to 2.3, or Y/PY/NI to 2.4 or 2.5: Was an appropriate analysis used to estimate the effect of adhering to the intervention?	2.6 Was an appropriate analysis used to estimate the effect of assignment to intervention?
NI	Conference abstract(s) about the trial							2.7 If N/PN/NI to 2.6: Was there potential for a substantial impact (on the result) of the failure to analyse participants in the group to which they were randomized?
	Regulatory document (e.g. Clinical Study Report, Drug Approval Package)
	Research ethics application
	Grant database summary (e.g. NIH RePORTER, UKRI Gateway to Research)
	Personal communication with trialist
	Personal communication with the sponsor
